# Supplementary material for: Deciphering Molecular Determinants Underlying Penicillium digitatum’s Response to Biological and Chemical Antifungal Agents by Tandem Mass Tag (TMT)-Based High-Resolution LC-MS/MS
Source: Int J Mol Sci. 2022 Jan 8;23(2):680. doi: 10.3390/ijms23020680 (PMC8775614; doi:10.3390/ijms23020680)
Supplement: Supplementary file 1 [file ijms-23-00680-s001.zip]

Archive with 2 entries (2 files):
- Supplementary Material Figures S1 and S2.pdf
- Table S1.xlsx
