# Supplementary material for: Deciphering Molecular Determinants Underlying Penicillium digitatum’s Response to Biological and Chemical Antifungal Agents by Tandem Mass Tag (TMT)-Based High-Resolution LC-MS/MS
Source: Int J Mol Sci. 2022 Jan 8;23(2):680. doi: 10.3390/ijms23020680 (PMC8775614; doi:10.3390/ijms23020680)
Supplement: Supplementary file 1 [file ijms-23-00680-s001.zip › Table S1.xlsx]

## Sheet: Foglio1
Table S1. List of proteins identified by quantitative nanoLC MS/MS analysis in P. digitatum micelia.
Protein FDR Confidence: Combined	Master	Accession	Description	Abundance Ratio: (AlphaS) / (CTR)	Abundance Ratio: (Beetin) / (CTR)	Abundance Ratio: (TBZ) / (CTR)	Abundance Ratio Adj. P-Value: (AlphaS) / (CTR)	Abundance Ratio Adj. P-Value: (Beetin) / (CTR)	Abundance Ratio Adj. P-Value: (TBZ) / (CTR)	Exp. q-value: Combined	Contaminant	Sum PEP Score	Coverage [%]	# Peptides	# PSMs	# Unique Peptides	# AAs	MW [kDa]	calc. pI	Score Sequest HT: Sequest HT	# Peptides (by Search Engine): Sequest HT	Pfam IDs	Entrez Gene ID	Ensembl Gene ID	Gene Symbol	# Protein Pathway Groups	# Razor Peptides	Abundances (Grouped): AlphaS	Abundances (Grouped): Beetin	Abundances (Grouped): CTR	Abundances (Grouped): TBZ	Abundances (Grouped) CV [%]: AlphaS	Abundances (Grouped) CV [%]: Beetin	Abundances (Grouped) CV [%]: CTR	Abundances (Grouped) CV [%]: TBZ	Found in Sample: [S5] F1: 130, Sample, AlphaS	Found in Sample: [S8] F2: 130, Sample, AlphaS	Found in Sample: [S11] F3: 130, Sample, AlphaS	Found in Sample: [S4] F1: 129, Sample, Beetin	Found in Sample: [S7] F2: 129, Sample, Beetin	Found in Sample: [S10] F3: 129, Sample, Beetin	Found in Sample: [S1] F1: 126, Control, CTR	Found in Sample: [S2] F2: 126, Control, CTR	Found in Sample: [S3] F3: 126, Control, CTR	Found in Sample: [S6] F1: 131, Sample, TBZ	Found in Sample: [S9] F2: 131, Sample, TBZ	Found in Sample: [S12] F3: 131, Sample, TBZ	# Protein Groups
High	Master Protein	K9GE08	Heat shock 70 kDa protein	0.997	1.063	0.982	0.99848	0.958106	0.996059	0	FALSE	512.232	70	45	1755	42	636	69.7	5.12	5409.17	45	Pf00012, Pf06723		PDIG_40570		0	3	98.6	105.2	99	97.2	0.58	0.62	0.5	0.49	High	High	High	High	High	High	High	High	High	High	High	High	1
High	Master Protein	K9FZP1	Heat shock protein 90	0.839	0.919	0.946	0.350642	0.869153	0.928807	0	FALSE	635.581	79	62	1462	62	697	79.5	4.94	3553.99	62	Pf00183, Pf02518, Pf13589		PDIG_35400		0	0	90.6	99.2	108	102.2	0.3	0.28	0.06	0.52	High	High	High	High	High	High	High	High	High	High	High	High	1
High	Master Protein	K9G5E9	Elongation factor 1-alpha	1.201	1.078	1.001	0.424193	0.913927	0.992028	0	FALSE	270.818	61	27	1299	27	460	49.8	9	4502.46	27	Pf00009, Pf03143, Pf03144	26235217	PDIP_69010	PDIP_69010	0	0	112.2	100.8	93.5	93.5	0.91	0.78	1	1.21	High	High	High	High	High	High	High	High	High	High	High	High	1
High	Master Protein	K9G8C7	ATP synthase subunit beta	1.059	1.118	0.972	0.965206	0.752386	0.987511	0	FALSE	365.728	73	27	719	27	519	55.4	5.34	2464.54	27	Pf00006, Pf00306, Pf02874	26234074	PDIP_57580	PDIP_57580	0	0	102.1	107.8	96.4	93.7	0.4	0.55	0.73	0.44	High	High	High	High	High	High	High	High	High	High	High	High	1
High	Master Protein	K9FLM4	Pyruvate decarboxylase	1.616	1.612	1.6	1.09464e-05	5.18226e-06	2.01652e-14	0	FALSE	287.527	69	30	699	30	606	66.1	5.07	1896.45	30	Pf00205, Pf02775, Pf02776		PDIG_56310		0	0	111	110.6	68.6	109.8	0.49	0.22	0.4	0.77	High	High	High	High	High	High	High	High	High	High	High	High	1
High	Master Protein	K9GAR5	Translation elongation factor eEF-3, putative	1.154	1.161	1.013	0.674646	0.531498	0.987511	0	FALSE	402.244	51	51	655	51	1067	117.4	6.47	1769.61	51	Pf00005, Pf10662, Pf13304, Pf13476, Pf13558	26233751	PDIP_54350	PDIP_54350	0	0	106.7	107.3	92.4	93.6	0.32	0.2	0.26	0.82	High	High	High	High	High	High	High	High	High	High	High	High	1
High	Master Protein	K9GFA2	Glyceraldehyde-3-phosphate dehydrogenase	1.216	1.165	1.132	0.350642	0.510561	0.185508	0	FALSE	258.345	87	27	630	27	337	36.1	6.27	1955.11	27	Pf00044, Pf02800	26233104	PDIP_47870	PDIP_47870	0	0	107.8	103.3	88.6	100.3	0.37	0.73	0.9	1.51	High	High	High	High	High	High	High	High	High	High	High	High	1
High	Master Protein	K9G2S1	Mitochondrial thiamine pyrophosphate carrier 1	1	1.04	1.001	0.99848	0.971426	0.992028	0	FALSE	207.373	60	20	592	20	314	33.8	9.85	1693.58	20	Pf00153	26235650	PDIP_73340	PDIP_73340	0	0	99	102.9	99	99.1	0.27	0.15	0.28	0.28	High	High	High	High	High	High	High	High	High	High	High	High	1
High	Master Protein	K9F6K6	Heat shock protein	1.17	1.15	0.997	0.587425	0.582308	0.995697	0	FALSE	366.611	63	34	589	33	615	66.8	5.5	1893.64	34	Pf00012, Pf02782, Pf06723	26236872	PDIP_85580	PDIP_85580	0	0	108.4	106.6	92.6	92.4	0.36	0.33	0.98	0.49	High	High	High	High	High	High	High	High	High	High	High	High	1
High	Master Protein	K9G566	2-phosphoglycerate dehydratase	1.019	0.987	1.026	0.99848	0.986788	0.960366	0	FALSE	282.5	83	30	585	29	438	47.4	5.49	1766.99	30	Pf00113, Pf03952		PDIG_59150		0	1	101.1	97.9	99.2	101.8	1.07	0.95	0.87	1.17	High	High	High	High	High	High	High	High	High	High	High	High	1
High	Master Protein	K9FG45	Elongation factor 2	1.091	1.091	1.022	0.916403	0.869153	0.978666	0	FALSE	402.852	56	47	551	46	843	93.8	6.81	1646.86	47	Pf00009, Pf00679, Pf03144, Pf03764, Pf14492		PDIG_69690		0	1	103.8	103.8	95.2	97.2	0.37	0.47	0.41	0.52	High	High	High	High	High	High	High	High	High	High	High	High	1
High	Master Protein	K9GGL9	Antigenic mitochondrial protein HSP60, putative	0.943	0.99	0.9	0.936171	0.986984	0.519683	0	FALSE	349.373	66	35	519	35	585	61.4	5.87	1675.92	35	Pf00118	26230266	PDIP_19430	PDIP_19430	0	0	98.4	103.3	104.3	93.9	0.87	0.42	0.52	0.92	High	High	High	High	High	High	High	High	High	High	High	High	1
High	Master Protein	K9GXR0	Ubiquitin	0.966	0.961	0.97	0.969377	0.966872	0.987511	0	FALSE	73.219	63	12	508	6	154	17.6	9.72	1485.94	12	Pf00240, Pf01599, Pf11976, Pf13881, Pf14560	26231298	PDIP_29780	PDIP_29780	0	6	99.1	98.7	102.7	99.6	0.18	0.23	0.11	0.2	High	High	High	High	High	High	High	High	High	High	High	High	1
High	Master Protein	K9GD63	Phosphoglycerate kinase	0.892	0.881	0.899	0.721895	0.645006	0.505134	0	FALSE	252.023	68	29	463	29	417	44.1	6.47	1307.94	29	Pf00162		PDIG_41940		0	0	97.1	96	108.9	97.9	0.28	0.2	0.35	0.32	High	High	High	High	High	High	High	High	High	High	High	High	1
High	Master Protein	K9GYF2	5-methyltetrahydropteroyltriglutamate--homocysteine S-methyltransferase	1.078	1.164	1.084	0.946066	0.519701	0.539365	0	FALSE	301.29	52	36	456	36	768	85.9	6.73	1294.39	36	Pf01717, Pf08267		PDIG_01300		0	0	99.7	107.6	92.5	100.2	0.35	0.63	0.87	0.85	High	High	High	High	High	High	High	High	High	High	High	High	1
High	Master Protein	K9GHQ1	ATP synthase subunit alpha	0.999	1.048	0.967	0.99848	0.966872	0.987511	0	FALSE	285.273	67	35	450	35	554	59.8	9	1215.41	35	Pf00006, Pf00306, Pf02874	26228703	PDIP_03800	PDIP_03800	0	0	99.6	104.4	99.7	96.4	0.46	0.3	0.15	0.32	High	High	High	High	High	High	High	High	High	High	High	High	1
High	Master Protein	K9FA67	Heat shock protein Hsp88, putative	0.947	0.984	0.95	0.947387	0.986788	0.952965	0	FALSE	421.688	64	51	447	51	711	79.4	5.1	1322.13	51	Pf00012, Pf06723		PDIG_78570		0	0	97.6	101.4	103	97.9	0.64	2.84	2.1	0.54	High	High	High	High	High	High	High	High	High	High	High	High	1
High	Master Protein	K9FJI1	Mitochondrial Hsp70 chaperone (Ssc70), putative	0.886	0.966	0.875	0.690798	0.971426	0.26457	0	FALSE	380.142	60	44	437	42	667	72.4	5.74	1265.14	44	Pf00012, Pf06723	26234787	PDIP_64710	PDIP_64710	0	0	95.1	103.7	107.3	93.9	1.44	1.72	2.32	0.63	High	High	High	High	High	High	High	High	High	High	High	High	1
High	Master Protein	K9H615	Pyruvate carboxylase	1.215	1.098	1.112	0.353989	0.840642	0.311544	0	FALSE	329.36	47	53	414	52	1192	131.5	6.73	1067.77	53	Pf00289, Pf00364, Pf00682, Pf02436, Pf02785, Pf02786, Pf13533, Pf13535, Pf15632	26229943	PDIP_16200	PDIP_16200	0	0	109.9	99.2	90.4	100.5	0.42	0.33	1.08	0.8	High	High	High	High	High	High	High	High	High	High	High	High	1
High	Master Protein	K9G9Z5	ATP citrate synthase	1.052	1.032	1.288	0.97305	0.975457	0.000176656	0	FALSE	250.039	62	32	387	32	655	71.4	7.69	1074.32	32	Pf00285, Pf00549, Pf02629		PDIG_12700		0	0	96.3	94.4	91.5	117.8	0.85	0.99	1.21	0.58	High	High	High	High	High	High	High	High	High	High	High	High	1
High	Master Protein	K9GJE4	Plasma membrane ATPase	1.028	0.866	0.949	0.997881	0.54299	0.944363	0	FALSE	333.943	45	42	387	42	991	108.9	5.52	1177.11	42	Pf00122, Pf00690, Pf00702, Pf12710	26229326	PDIP_10030	PDIP_10030	0	0	107	90.1	104.1	98.8	0.43	0.61	0.29	0.25	High	High	High	High	High	High	High	High	High	High	High	High	1
High	Master Protein	K9FZ18	Endoplasmic reticulum chaperone BiP	0.916	1.031	0.964	0.841283	0.977087	0.987511	0	FALSE	302.998	62	39	372	39	673	73.7	4.94	1091.76	39	Pf00012, Pf06723	26236318	PDIP_80020	PDIP_80020	0	0	93.7	105.5	102.3	98.6	0.89	0.73	1.37	0.23	High	High	High	High	High	High	High	High	High	High	High	High	1
High	Master Protein	K9FRE2	Transaldolase	1.048	0.974	0.998	0.974101	0.977087	0.995697	0	FALSE	202.803	73	20	367	20	324	35.4	5.48	1203.71	20	Pf00923		PDIG_54450		0	0	104.3	97	99.5	99.3	0.48	0.81	0.65	0.49	High	High	High	High	High	High	High	High	High	High	High	High	1
High	Master Protein	K9FZB4	6-phosphogluconate dehydrogenase, decarboxylating	1.058	0.974	1.011	0.966546	0.977087	0.987511	0	FALSE	254.041	70	28	351	28	491	53.9	6.23	1032.06	28	Pf00393, Pf03446		PDIG_70890		0	0	104.7	96.3	99	100	1.64	1.08	1.05	1.73	High	High	High	High	High	High	High	High	High	High	High	High	1
High	Master Protein	K9FY84	Aminopeptidase	1.125	1.097	1.078	0.804664	0.843833	0.597093	0	FALSE	315.874	57	42	348	42	880	98.6	5.25	1006.92	42	Pf01433, Pf11838, Pf13485	26235571	PDIP_72550	PDIP_72550	0	0	104.6	102.1	93	100.3	0.9	0.3	1.1	0.16	High	High	High	High	High	High	High	High	High	High	High	High	1
High	Master Protein	K9G669	Heat shock protein (Sti1), putative	0.915	0.944	0.929	0.839602	0.957546	0.822576	0	FALSE	301.673	68	37	343	37	565	62.4	5.71	1011.07	37	Pf00515, Pf13414, Pf13424, Pf13432		PDIG_18050		0	0	96.6	99.7	105.6	98.1	0.49	0.92	0.47	0.98	High	High	High	High	High	High	High	High	High	High	High	High	1
High	Master Protein	K9GU93	Citrate synthase	1.039	1.131	0.97	0.987977	0.687495	0.987511	0	FALSE	230.579	53	26	338	26	471	51.8	8.53	992.3	26	Pf00285	26231791	PDIP_34730	PDIP_34730	0	0	100.4	109.3	96.6	93.7	0.1	1.04	0.86	0.68	High	High	High	High	High	High	High	High	High	High	High	High	1
High	Master Protein	K9F9X3	Penicillopepsin	0.896	0.965	1.046	0.745745	0.971426	0.865547	0	FALSE	153.089	47	14	338	14	399	43.5	5.2	944.06	14	Pf00026, Pf14541, Pf14543		PDIG_81260		0	0	91.7	98.8	102.4	107.1	1.07	0.58	0.42	1.33	High	High	High	High	High	High	High	High	High	High	High	High	1
High	Master Protein	K9GXB5	Isocitrate dehydrogenase [NADP]	1.182	1.22	1.071	0.521965	0.244452	0.66628	0	FALSE	216.852	61	28	333	28	400	44.8	5.96	914.85	28	Pf00180		PDIG_04080		0	0	105.7	109.1	89.4	95.7	0.55	0.92	1.46	0.65	High	High	High	High	High	High	High	High	High	High	High	High	1
High	Master Protein	K9F9Q5	Alpha-1,4 glucan phosphorylase	1.025	0.867	0.935	0.997956	0.546626	0.869003	0	FALSE	300.581	51	47	332	47	894	102	6	884.89	47	Pf00343		PDIG_79580		0	0	107.1	90.6	104.5	97.8	0.23	0.92	0.88	0.19	High	High	High	High	High	High	High	High	High	High	High	High	1
High	Master Protein	K9GJ28	Peptidyl-prolyl cis-trans isomerase D	0.884	0.903	0.888	0.674646	0.783004	0.393792	0	FALSE	189.613	62	26	331	26	372	41.2	6.29	925.45	26	Pf00160	26229118	PDIP_07950	PDIP_07950	0	0	96.2	98.3	108.9	96.7	0.41	0.67	0.75	0.37	High	High	High	High	High	High	High	High	High	High	High	High	1
High	Master Protein	K9F922	Triosephosphate isomerase	0.974	0.983	1.012	0.974101	0.984825	0.987511	0	FALSE	133.958	78	15	322	15	249	27.2	5.38	946.38	15	Pf00121	26236507	PDIP_81910	PDIP_81910	0	0	98.2	99	100.8	102	1.1	1.27	2.14	0.36	High	High	High	High	High	High	High	High	High	High	High	High	1
High	Master Protein	K9GF84	Protein disulfide-isomerase	1.019	1.177	0.976	0.99848	0.44819	0.988165	0	FALSE	267.451	68	32	321	32	515	56.4	4.68	900.38	32	Pf00085, Pf01216, Pf13098, Pf13848, Pf13899, Pf13905		PDIG_47500		0	0	97.7	112.9	95.9	93.6	0.94	0.08	0.19	0.88	High	High	High	High	High	High	High	High	High	High	High	High	1
High	Master Protein	K9GBL3	Phosphoenolpyruvate carboxykinase (ATP)	1.136	1.328	1.06	0.758702	0.0273508	0.754086	0	FALSE	193.42	56	25	317	25	555	61.3	5.81	785.64	25	Pf01293		PDIG_08560		0	0	100.4	117.4	88.4	93.7	1.22	1.42	1.07	0.57	High	High	High	High	High	High	High	High	High	High	High	High	1
High	Master Protein	K9GJJ6	40S ribosomal protein S4	1.095	1.082	1.005	0.903049	0.906916	0.987511	0	FALSE	142.633	69	20	316	20	260	29.3	10.08	943.36	20	Pf00900, Pf01479, Pf08071	26229258	PDIP_09350	PDIP_09350	0	0	104.7	103.5	95.6	96.1	0.34	0.63	0.39	0.76	High	High	High	High	High	High	High	High	High	High	High	High	1
High	Master Protein	K9F6Y2	Biotin carboxylase	1.017	1.037	1.086	0.99848	0.971426	0.525809	0	FALSE	490.814	40	84	316	83	2276	253.7	6.47	859.79	84	Pf00289, Pf00364, Pf01039, Pf02655, Pf02785, Pf02786, Pf07478, Pf08326, Pf13535, Pf15632	26236763	PDIP_84490	PDIP_84490	0	1	98.2	100.2	96.6	104.9	0.59	1.6	1.1	1.52	High	High	High	High	High	High	High	High	High	High	High	High	1
High	Master Protein	K9FVT1	60S ribosomal protein L4, putative	1.128	1.137	0.997	0.795295	0.650389	0.996059	0	FALSE	192.219	58	20	302	19	370	39.9	11.11	956.86	20	Pf00573, Pf14374	26233254	PDIP_49370	PDIP_49370	0	0	105.9	106.7	93.9	93.5	0.83	0.47	0.58	0.33	High	High	High	High	High	High	High	High	High	High	High	High	1
High	Master Protein	K9G3A0	14-3-3 family protein ArtA, putative	0.891	0.906	0.881	0.721895	0.801951	0.31806	0	FALSE	233.919	82	23	296	21	262	29.3	4.81	911.83	23	Pf00244		PDIG_62780		0	3	96.9	98.5	108.8	95.8	0.54	0.42	0.68	0.48	High	High	High	High	High	High	High	High	High	High	High	High	1
High	Master Protein	K9FD87	60S ribosomal protein L8	1.05	1.046	0.984	0.97305	0.966872	0.998656	0	FALSE	162.085	61	23	296	23	264	29.3	10.26	885.75	23	Pf01248		PDIG_74780		0	0	102.9	102.6	98	96.4	0.68	1.1	1.03	1.45	High	High	High	High	High	High	High	High	High	High	High	High	1
High	Master Protein	K9G7R7	Cdc48p	0.971	0.98	0.979	0.97305	0.979999	0.993213	0	FALSE	395.623	72	46	295	46	819	90.1	5.1	861.2	46	Pf00004, Pf00910, Pf01057, Pf01078, Pf02359, Pf02933, Pf05496, Pf05673, Pf06068, Pf07724, Pf07726, Pf07728, Pf13191, Pf13401		PDIG_11810		0	0	98.9	99.7	101.8	99.6	0.45	0.67	0.93	0.26	High	High	High	High	High	High	High	High	High	High	High	High	1
High	Master Protein	K9FWR1	Aconitate hydratase, mitochondrial	1.141	1.163	0.997	0.738831	0.523313	0.995697	0	FALSE	302.155	55	40	292	39	777	84.5	6.39	794.88	40	Pf00330, Pf00694	26232854	PDIP_45360	PDIP_45360	0	1	106.1	108.1	93	92.8	0.1	0.4	0.76	0.86	High	High	High	High	High	High	High	High	High	High	High	High	1
High	Master Protein	K9GD39	Adenosylhomocysteinase	1.207	1.159	1.114	0.395838	0.543587	0.295463	0	FALSE	258.455	70	31	289	31	448	48.9	5.92	837.86	31	Pf00208, Pf00670, Pf02254, Pf02826, Pf05221		PDIG_41740		0	0	107.8	103.5	89.3	99.5	1.09	0.9	2.05	0.59	High	High	High	High	High	High	High	High	High	High	High	High	1
High	Master Protein	K9G4H2	Putative lysine-rich protein	1.052	0.849	1.302	0.97305	0.422573	7.30909e-05	0	FALSE	272.811	50	31	288	31	576	61.2	4.83	837.49	31	Pf00169, Pf15406	26231743	PDIP_34230	PDIP_34230	0	0	100.1	80.8	95.2	123.9	1.24	3.04	1.12	2.41	High	High	High	High	High	High	High	High	High	High	High	High	1
High	Master Protein	K9FUU1	Actin, gamma	1.01	1.039	0.964	0.99999	0.971426	0.987511	0	FALSE	176.042	57	18	285	18	375	41.7	5.69	792.77	18	Pf00022		PDIG_46270		0	0	100.7	103.5	99.7	96.1	0.41	0.68	0.3	0.6	High	High	High	High	High	High	High	High	High	High	High	High	1
High	Master Protein	K9GII7	Phospholipase C PLC-C	0.805	0.708	1.11	0.158511	0.00265429	0.330344	0	FALSE	125.501	40	17	278	17	462	50.4	5.29	780.08	17	Pf04185	26229320	PDIP_09970	PDIP_09970	0	0	88.9	78.2	110.4	122.5	2.22	2.71	1.58	2.01	High	High	High	High	High	High	High	High	High	High	High	High	1
High	Master Protein	K9FJY4	Peptidyl-prolyl cis-trans isomerase	0.99	0.945	0.903	0.997841	0.958867	0.543874	0	FALSE	111.973	57	9	276	9	173	18.5	8.46	799.68	9	Pf00160		PDIG_61790		0	0	103.2	98.5	104.2	94.1	0.03	1.09	0.57	0.53	High	High	High	High	High	High	High	High	High	High	High	High	1
High	Master Protein	K9FJS4	Pyruvate kinase	1.105	1.03	1.11	0.866299	0.977087	0.328337	0	FALSE	244.286	60	32	274	32	527	58	6.8	832.97	32	Pf00224, Pf02887, Pf03328		PDIG_61140		0	0	104.1	97.1	94.2	104.6	1.02	1.34	1.3	0.98	High	High	High	High	High	High	High	High	High	High	High	High	1
High	Master Protein	K9G889	Glucose-6-phosphate isomerase	0.999	1.01	0.967	0.99848	0.994031	0.987511	0	FALSE	169.628	31	25	273	25	917	99.5	6.07	777.86	25	Pf14489	26234809	PDIP_64930	PDIP_64930	0	0	100.5	101.6	100.6	97.3	0.25	1.09	1.17	0.51	High	High	High	High	High	High	High	High	High	High	High	High	1
High	Master Protein	K9FAP5	Transketolase	1.025	0.999	0.992	0.998017	0.998791	0.998656	0	FALSE	250.959	43	29	270	29	741	80.8	6.44	825.13	29	Pf00456, Pf00676, Pf02779, Pf02780		PDIG_78200		0	0	102.1	99.6	99.6	98.8	0.75	1.47	1.09	1.17	High	High	High	High	High	High	High	High	High	High	High	High	1
High	Master Protein	K9G823	CipC-like antibiotic response protein, putative	0.845	0.81	0.952	0.394057	0.183704	0.955525	0	FALSE	132.151	81	11	269	11	108	12.5	6.27	826.37	11	Pf12585		PDIG_54310		0	0	93.7	89.9	110.9	105.6	0.63	0.62	0.9	0.12	High	High	High	High	High	High	High	High	High	High	High	High	1
High	Master Protein	K9FDN4	KH type-2 domain-containing protein	1.023	1.023	0.986	0.99848	0.982177	0.998656	0	FALSE	175.369	72	18	255	18	264	28.9	9.11	783.79	18	Pf00189, Pf07650	26235698	PDIP_73820	PDIP_73820	0	0	101.5	101.5	99.2	97.8	0.73	1.04	0.92	0.9	High	High	High	High	High	High	High	High	High	High	High	High	1
High	Master Protein	K9FKF6	Fumarate hydratase	0.983	1.107	0.96	0.989995	0.807416	0.985841	0	FALSE	164.111	47	24	247	24	535	57.8	7.9	578.88	24	Pf00206, Pf10415	26234504	PDIP_61880	PDIP_61880	0	0	97.1	109.3	98.8	94.8	1.52	0.39	0.67	1.34	High	High	High	High	High	High	High	High	High	High	High	High	1
High	Master Protein	K9FTK2	Ubiquinol-cytochrome C reductase complex core protein 2, putative	1.002	1.039	0.979	0.99848	0.971426	0.994398	0	FALSE	224.597	61	23	246	23	456	48.2	8.91	773.48	23	Pf00675, Pf05193		PDIG_43580		0	0	99.7	103.4	99.5	97.4	0.61	1.08	0.98	0.6	High	High	High	High	High	High	High	High	High	High	High	High	1
High	Master Protein	K9FUV7	4-amino-5-hydroxymethyl-2-methylpyrimidine phosphate synthase	1.76	1.998	1.457	7.04813e-08	1.66778e-12	1.90846e-09	0	FALSE	137.089	60	18	241	18	355	39.3	5.31	646.83	18	Pf09084	26233185	PDIP_48680	PDIP_48680	0	0	113.3	128.6	64.4	93.8	1.53	1.67	5.03	0.9	High	High	High	High	High	High	High	High	High	High	High	High	1
High	Master Protein	K9FAG6	60S ribosomal protein L5, putative	1.185	1.209	1.026	0.511904	0.286622	0.960366	0	FALSE	159.09	63	20	236	20	300	34.6	8.85	714.05	20	Pf00861, Pf14204		PDIG_79670		0	0	107.2	109.4	90.5	92.8	0.86	1.41	1.85	0.92	High	High	High	High	High	High	High	High	High	High	High	High	1
High	Master Protein	K9FLP3	3-hydroxyacyl-[acyl-carrier-protein] dehydratase	1.054	1.021	1.081	0.972478	0.984825	0.560665	0	FALSE	344.266	39	66	234	66	2082	230.9	6.09	577.52	66	Pf00698, Pf01575, Pf03060, Pf08354, Pf13452		PDIG_58450		0	0	101.4	98.3	96.2	104.1	1.02	1.26	0.92	2.83	High	High	High	High	High	High	High	High	High	High	High	High	1
High	Master Protein	K9FPQ1	S5 DRBM domain-containing protein	1.052	1.051	0.978	0.97305	0.966872	0.992028	0	FALSE	115.385	57	17	231	17	260	28.3	10.52	729.09	17	Pf00333, Pf03719	26233851	PDIP_55350	PDIP_55350	0	0	103.1	103	98	95.9	0.48	0.76	1.03	0.78	High	High	High	High	High	High	High	High	High	High	High	High	1
High	Master Protein	K9FPE1	UDP-glucose 4-epimerase	1.036	1.021	1.009	0.989995	0.984931	0.987511	0	FALSE	154.709	57	20	219	20	371	40.5	5.88	644.54	20	Pf00106, Pf01073, Pf01118, Pf01266, Pf01370, Pf02719, Pf04321, Pf05368, Pf07993, Pf13460, Pf13561, Pf13950	26234065	PDIP_57490	PDIP_57490	0	0	101.9	100.4	98.4	99.3	0.85	1.65	1.27	1.41	High	High	High	High	High	High	High	High	High	High	High	High	1
High	Master Protein	K9G9I7	UTP--glucose-1-phosphate uridylyltransferase	1.079	1.168	1.006	0.941639	0.502051	0.987511	0	FALSE	222.389	64	28	218	28	517	57.3	6.9	607.8	28	Pf01704	26233904	PDIP_55880	PDIP_55880	0	0	101.5	109.8	94.1	94.6	0.58	0.35	1.29	0.59	High	High	High	High	High	High	High	High	High	High	High	High	1
High	Master Protein	K9FAC4	Malate dehydrogenase	1.141	1.287	0.968	0.738457	0.0704925	0.987511	0	FALSE	165.258	62	18	217	16	340	35.7	7.99	683.49	18	Pf00056, Pf01073, Pf02866		PDIG_85540		0	0	103.8	117.1	91	88.1	0.64	1.57	0.44	2.47	High	High	High	High	High	High	High	High	High	High	High	High	1
High	Master Protein	K9H363	Dihydrolipoyl dehydrogenase	1.015	1.069	1.043	0.99848	0.953249	0.873666	0	FALSE	216.207	51	23	210	23	512	54.4	7.84	721.37	23	Pf00070, Pf02852, Pf07992, Pf13434	26229124	PDIP_08010	PDIP_08010	0	0	98.4	103.6	96.9	101.1	1.37	1.61	2.35	1.01	High	High	High	High	High	High	High	High	High	High	High	High	1
High	Master Protein	K9FW86	Ribosomal protein L19	0.995	0.989	0.979	0.997956	0.986788	0.993236	0	FALSE	293.666	23	61	206	61	2889	316.3	6.46	524.58	61	Pf01280, Pf12074, Pf13513, Pf13646		PDIG_38880		0	0	100.4	99.8	100.9	98.8	0.72	0.57	0.33	0.95	High	High	High	High	High	High	High	High	High	High	High	High	1
High	Master Protein	K9G911	Tubulin beta chain	1.05	1.034	0.849	0.97305	0.97492	0.098323	0	FALSE	147.491	55	18	206	18	436	48.6	5.25	525.65	18	Pf00091, Pf03953, Pf10644	26231062	PDIP_27420	PDIP_27420	0	0	106.7	105.2	101.7	86.4	0.46	0.53	0.76	0.66	High	High	High	High	High	High	High	High	High	High	High	High	1
High	Master Protein	K9FFW2	Ribosomal protein S13p/S18e	1.02	1.022	0.989	0.99848	0.98477	0.999909	0	FALSE	92.275	68	16	205	16	155	17.8	10.54	530.79	16	Pf00416		PDIG_75610		0	0	101.2	101.4	99.2	98.2	0.44	0.41	0.59	0.58	High	High	High	High	High	High	High	High	High	High	High	High	1
High	Master Protein	K9FZU8	Sorbitol/xylulose reductase Sou1-like, putative	0.822	0.805	0.875	0.245197	0.156792	0.267731	0	FALSE	116.616	64	14	201	13	266	28.6	5.72	554.82	14	Pf00106, Pf08659, Pf13561		PDIG_77380		0	1	93.9	92	114.2	100	1	0.78	1.08	0.48	High	High	High	High	High	High	High	High	High	High	High	High	1
High	Master Protein	K9GYS4	40S ribosomal protein S1	0.998	1.012	0.968	0.99848	0.988589	0.987511	0	FALSE	100.488	63	19	200	19	256	29.2	10.04	537.4	19	Pf01015	26230534	PDIP_22120	PDIP_22120	0	0	100.3	101.8	100.6	97.3	1.86	1.14	1.83	1.15	High	High	High	High	High	High	High	High	High	High	High	High	1
High	Master Protein	K9FZ91	Tubulin alpha chain	1.143	1.059	0.853	0.731708	0.963691	0.109426	0	FALSE	153.241	48	18	200	18	486	54.3	5.16	572.6	18	Pf00091, Pf03953		PDIG_29060		0	0	112.7	104.5	98.7	84.1	0.89	1.02	1.3	0.84	High	High	High	High	High	High	High	High	High	High	High	High	1
High	Master Protein	K9GGQ9	Carboxypeptidase	0.948	1.017	1.079	0.947387	0.986788	0.581941	0	FALSE	140.928	29	15	195	15	550	61.3	5.14	517.52	15	Pf00450, Pf05388	26232924	PDIP_46070	PDIP_46070	0	0	93.8	100.6	98.9	106.7	0.68	0.24	0.63	1.36	High	High	High	High	High	High	High	High	High	High	High	High	1
High	Master Protein	K9FW51	Serine hydroxymethyltransferase	1.068	1.053	1.045	0.955671	0.966872	0.869003	0	FALSE	161.931	47	23	194	22	469	51.9	7.93	551.25	23	Pf00155, Pf00464	26235921	PDIP_76050	PDIP_76050	0	1	102.6	101.1	96	100.3	0.36	1.21	0.8	0.81	High	High	High	High	High	High	High	High	High	High	High	High	1
High	Master Protein	K9GVV4	NAD-specific glutamate dehydrogenase	0.887	0.826	0.891	0.697973	0.266227	0.419095	0	FALSE	239.853	42	41	193	40	1091	123.2	6.47	532.44	41	Pf00208, Pf05088	26231547	PDIP_32270	PDIP_32270	0	1	98.4	91.7	111	98.9	1.3	1.74	1.44	1.29	High	High	High	High	High	High	High	High	High	High	High	High	1
High	Master Protein	K9FWS8	Leucyl-tRNA synthetase	0.99	0.959	0.988	0.997881	0.966872	0.998656	0	FALSE	280.925	49	48	190	48	1125	126.4	6.32	499	48	Pf00133, Pf01406, Pf01921, Pf08264, Pf09334		PDIG_74420		0	0	100.6	97.5	101.6	100.4	0.7	0.45	0.72	1	High	High	High	High	High	High	High	High	High	High	High	High	1
High	Master Protein	K9FWL0	G-protein comlpex beta subunit CpcB	1.126	1.028	0.987	0.797977	0.979159	0.998656	0	FALSE	117.088	46	14	189	14	316	34.9	6.79	546.55	14	Pf00400		PDIG_73920		0	0	108.8	99.3	96.6	95.4	1.14	2.41	2.14	1.56	High	High	High	High	High	High	High	High	High	High	High	High	1
High	Master Protein	K9G831	Isocitrate dehydrogenase [NAD] subunit, mitochondrial	0.998	1.064	0.944	0.99848	0.953249	0.912996	0	FALSE	140.458	52	17	188	17	379	41.2	8.54	576.5	17	Pf00180	26231135	PDIP_28150	PDIP_28150	0	0	99.7	106.2	99.8	94.3	0.05	0.51	0.92	0.56	High	High	High	High	High	High	High	High	High	High	High	High	1
High	Master Protein	K9FR71	ATP synthase subunit d, mitochondrial	1.118	1.189	0.986	0.827547	0.380723	0.998656	0	FALSE	114.446	77	13	187	13	173	19.4	8.27	524.36	13	Pf05873		PDIG_45150		0	0	104.1	110.8	93.2	91.9	0.98	0.79	0.87	1.12	High	High	High	High	High	High	High	High	High	High	High	High	1
High	Master Protein	K9G3G1	Inorganic diphosphatase	0.959	0.983	0.892	0.960595	0.984931	0.433792	0	FALSE	169.067	71	22	187	22	288	32.6	5.29	514.45	22	Pf00719		PDIG_20280		0	0	100.1	102.5	104.3	93.1	0.32	1.05	0.4	0.99	High	High	High	High	High	High	High	High	High	High	High	High	1
High	Master Protein	K9GV29	UDP-N-acetylglucosamine pyrophosphorylase	0.952	0.934	0.875	0.95039	0.930302	0.268206	0	FALSE	186.862	58	29	187	29	506	55.6	5.52	535.87	29	Pf01704		PDIG_18520		0	0	101.3	99.3	106.3	93.1	0.79	0.34	0.57	0.76	High	High	High	High	High	High	High	High	High	High	High	High	1
High	Master Protein	K9GMT8	Clathrin heavy chain	0.957	0.969	1.031	0.959116	0.974687	0.944363	0	FALSE	301.328	39	51	186	51	1669	189.4	5.3	543.51	51	Pf00637, Pf01394, Pf13838		PDIG_23780		0	0	96.7	98	101.1	104.2	0.7	0.29	0.35	0.85	High	High	High	High	High	High	High	High	High	High	High	High	1
High	Master Protein	K9G0F6	Elongation factor Tu	1.083	1.083	0.898	0.932283	0.906916	0.485962	0	FALSE	228.073	65	26	185	26	440	48.2	6.81	550.99	26	Pf00009, Pf03143, Pf03144	26236004	PDIP_76880	PDIP_76880	0	0	106.6	106.6	98.4	88.3	0.54	0.52	1	1.51	High	High	High	High	High	High	High	High	High	High	High	High	1
High	Master Protein	K9GB80	Aspartate aminotransferase	1.047	1.14	0.99	0.974101	0.637701	0.998656	0	FALSE	166.98	58	20	181	20	429	46.7	8.9	562.01	20	Pf00155	26230807	PDIP_24850	PDIP_24850	0	0	100.2	109.2	95.8	94.8	1.56	2.49	2.79	1.62	High	High	High	High	High	High	High	High	High	High	High	High	1
High	Master Protein	K9G191	Fructose-bisphosphate aldolase	0.987	0.97	1.009	0.99043	0.97492	0.987511	0	FALSE	174.004	44	15	179	15	360	39.5	6.1	566.51	15	Pf01116		PDIG_65070		0	0	99.6	97.8	100.8	101.8	1.15	0.87	1.05	0.46	High	High	High	High	High	High	High	High	High	High	High	High	1
High	Master Protein	K9GHP3	ATP synthase subunit 4, mitochondrial	0.959	0.992	0.97	0.960595	0.990048	0.987511	0	FALSE	87.852	54	14	177	14	244	26.4	9.39	478.68	14	Pf05405	26228693	PDIP_03700	PDIP_03700	0	0	97.9	101.2	102	99	0.35	0.27	1.02	0.81	High	High	High	High	High	High	High	High	High	High	High	High	1
High	Master Protein	K9H733	5-aminoimidazole-4-carboxamide ribonucleotide formyltransferase	1.36	1.272	1.045	0.0210691	0.0965792	0.869003	0	FALSE	228.608	64	30	176	30	595	65.1	7.05	498.52	30	Pf01808, Pf02142	26229546	PDIP_12230	PDIP_12230	0	0	116.3	108.8	85.5	89.4	1.64	0.69	2.71	0.33	High	High	High	High	High	High	High	High	High	High	High	High	1
High	Master Protein	K9GVI1	Linoleate 8R-lipoxygenase	0.808	0.909	0.848	0.166629	0.814552	0.0933568	0	FALSE	261.499	47	45	175	45	1073	119.8	6.14	505.22	45	Pf00067, Pf03098	26231635	PDIP_33150	PDIP_33150	0	0	90.6	102	112.2	95.2	0.84	1.42	2.1	1.69	High	High	High	High	High	High	High	High	High	High	High	High	1
High	Master Protein	K9FXJ0	Vacuolar serine protease	0.953	1.076	1.175	0.95039	0.923863	0.0430709	0	FALSE	103.822	25	13	175	13	496	52.5	6.35	561.2	13	Pf00082, Pf05922	26233287	PDIP_49700	PDIP_49700	0	0	90.6	102.4	95.2	111.8	1.1	1	0.82	1.1	High	High	High	High	High	High	High	High	High	High	High	High	1
High	Master Protein	K9FP11	60S acidic ribosomal protein P0	1.117	1.137	0.978	0.827734	0.650389	0.992379	0	FALSE	83.661	36	10	173	10	312	33.2	4.97	536.78	10	Pf00428, Pf00466		PDIG_50770		0	0	105.6	107.5	94.5	92.4	0.25	1.68	0.8	1.76	High	High	High	High	High	High	High	High	High	High	High	High	1
High	Master Protein	K9GAD8	Ribosomal protein	1.051	1.108	1.025	0.97305	0.801276	0.966947	0	FALSE	85.076	42	11	173	11	217	24.2	9.83	476.27	11	Pf00687	26231165	PDIP_28450	PDIP_28450	0	0	100.5	105.9	95.6	98	0.26	1.53	1.63	0.58	High	High	High	High	High	High	High	High	High	High	High	High	1
High	Master Protein	K9FWT4	40S ribosomal protein S10b	1.021	1.045	1.018	0.99848	0.966872	0.985841	0	FALSE	60.997	49	11	172	11	165	18.8	9.55	458.77	11	Pf03501		PDIG_74470		0	0	100	102.3	97.9	99.7	1.35	2.06	2.41	2.84	High	High	High	High	High	High	High	High	High	High	High	High	1
High	Master Protein	K9FQH3	60S ribosomal protein L10	1.022	1.014	1.009	0.99848	0.986984	0.987511	0	FALSE	106.408	61	15	171	14	221	25.4	10.35	493.93	15	Pf00252		PDIG_50360		0	1	101	100.3	98.9	99.7	1	0.66	0.43	1.05	High	High	High	High	High	High	High	High	High	High	High	High	1
High	Master Protein	K9GIL4	RNA helicase	1.083	0.997	0.949	0.932283	0.998123	0.944363	0	FALSE	195.649	73	26	171	24	396	44.4	5.17	561.4	26	Pf00270, Pf00271	26228327	PDIP_00040	PDIP_00040	0	2	107.5	99	99.3	94.2	1.3	1.26	0.82	0.85	High	High	High	High	High	High	High	High	High	High	High	High	1
High	Master Protein	K9GDA6	Polyadenylate-binding protein	1.083	0.996	0.969	0.932283	0.998123	0.987511	0	FALSE	236.998	37	32	169	32	736	79.8	5.54	475.93	32	Pf00076, Pf00658, Pf04959, Pf07271, Pf09770, Pf12569, Pf13893, Pf14259	26230399	PDIP_20770	PDIP_20770	0	0	107	98.5	98.8	95.7	0.49	0.71	0.27	1.11	High	High	High	High	High	High	High	High	High	High	High	High	1
High	Master Protein	K9FN27	H(+)-transporting two-sector ATPase	0.98	0.981	1.02	0.984287	0.979999	0.985841	0	FALSE	249.288	59	36	166	36	661	72.4	5.48	480.08	36	Pf00006, Pf00306, Pf02874		PDIG_53030		0	0	98.5	98.6	100.5	102.5	0.57	0.68	0.99	1.32	High	High	High	High	High	High	High	High	High	High	High	High	1
High	Master Protein	K9GI30	Aldehyde dehydrogenase	0.831	0.883	0.872	0.306915	0.654029	0.233154	0	FALSE	170.509	48	24	165	24	492	53.6	6.3	492.98	24	Pf00171	26229443	PDIP_11200	PDIP_11200	0	0	92.7	98.5	111.5	97.2	0.49	0.89	0.63	0.58	High	High	High	High	High	High	High	High	High	High	High	High	1
High	Master Protein	K9FRT9	Eukaryotic translation initiation factor 5A	1.113	1.056	0.99	0.842736	0.966872	0.999485	0	FALSE	72.497	55	8	162	8	161	17.7	5.15	499.23	8	Pf01287		PDIG_51990		0	0	107	101.6	96.2	95.2	1.1	0.31	2.3	3.34	High	High	High	High	High	High	High	High	High	High	High	High	1
High	Master Protein	K9FQ46	NADH-cytochrome b5 reductase	0.93	1.001	0.973	0.897783	0.998813	0.987511	0	FALSE	146.398	60	19	162	19	319	35.7	9.06	464.41	19	Pf00175, Pf00970, Pf08030		PDIG_51350		0	0	95.3	102.6	102.4	99.7	0.26	0.5	0.62	0.29	High	High	High	High	High	High	High	High	High	High	High	High	1
High	Master Protein	K9G294	TYR_PHOSPHATASE_2 domain-containing protein	1.06	1.114	0.99	0.965206	0.767921	0.998656	0	FALSE	61.639	8	8	159	8	903	99.9	8.63	432.32	8	Pf00561, Pf00782, Pf01090, Pf12697		PDIG_63930		0	0	101.8	107	96.1	95.1	1.95	0.8	0.77	1.77	High	High	High	High	High	High	High	High	High	High	High	High	1
High	Master Protein	K9G2G8	60S ribosomal protein L9, putative	1.025	0.985	1.026	0.997881	0.986788	0.960366	0	FALSE	92.734	66	13	158	13	192	21.8	9.63	477.29	13	Pf00347	26232469	PDIP_41510	PDIP_41510	0	0	101.6	97.6	99.1	101.7	0.71	1.06	0.88	1.33	High	High	High	High	High	High	High	High	High	High	High	High	1
High	Master Protein	K9FAB2	Alanine--tRNA ligase	0.967	0.948	1.012	0.971697	0.964386	0.987511	0	FALSE	237.36	48	39	158	39	958	106.5	5.48	444.97	39	Pf01411, Pf07973	26236874	PDIP_85600	PDIP_85600	0	0	98.5	96.5	101.9	103.1	1.07	0.92	0.99	2.04	High	High	High	High	High	High	High	High	High	High	High	High	1
High	Master Protein	K9H1E2	Glutamate dehydrogenase	1.079	1.121	0.98	0.942497	0.743231	0.994923	0	FALSE	196.868	64	25	158	25	461	49.8	6.6	475.2	25	Pf00208, Pf02812	26229683	PDIP_13600	PDIP_13600	0	0	103.3	107.3	95.7	93.8	0.57	0.62	0.78	0.5	High	High	High	High	High	High	High	High	High	High	High	High	1
High	Master Protein	K9G615	NAD-dependent D-isomer specific 2-hydroxyacid dehydrogenase, putative	1.056	1.081	0.991	0.969377	0.910187	0.998656	0	FALSE	106.684	30	17	158	17	545	59.7	9.23	457.29	17	Pf00237, Pf00389, Pf02826		PDIG_57160		0	0	102.4	104.7	96.9	96	1.65	1.97	2.44	1.98	High	High	High	High	High	High	High	High	High	High	High	High	1
High	Master Protein	K9GIE4	Outer mitochondrial membrane protein porin	1.262	1.301	0.993	0.168702	0.0506731	0.998656	0	FALSE	104.434	48	13	158	13	284	29.9	9	446.97	13	Pf01459	26229645	PDIP_13220	PDIP_13220	0	0	110.8	114.3	87.8	87.2	1.84	1.67	1.57	3.01	High	High	High	High	High	High	High	High	High	High	High	High	1
High	Master Protein	K9FXY2	Alpha-ketoglutarate dehydrogenase complex subunit Kgd1, putative	1.006	1.025	0.939	0.99848	0.979999	0.88227	0	FALSE	195.247	42	37	156	37	1059	118.6	6.87	419.12	37	Pf00676, Pf02779	26232624	PDIP_43060	PDIP_43060	0	0	101.4	103.3	100.7	94.6	0.71	1.43	0.56	1.68	High	High	High	High	High	High	High	High	High	High	High	High	1
High	Master Protein	K9GFA5	Vacuolar proton pump subunit B	1.031	0.983	1.071	0.993951	0.984931	0.661851	0	FALSE	160.239	52	24	156	24	508	56.5	5.83	444.5	24	Pf00006, Pf00306, Pf02874		PDIG_00290		0	0	101	96.3	97.9	104.9	1.18	0.81	0.55	1.21	High	High	High	High	High	High	High	High	High	High	High	High	1
High	Master Protein	K9GJJ9	40S ribosomal protein S9	1.004	1.003	0.979	0.99848	0.998791	0.994644	0	FALSE	105.142	62	16	154	15	190	21.8	10.29	419	16	Pf00163, Pf01479	26229268	PDIP_09450	PDIP_09450	0	0	100.7	100.7	100.3	98.2	0.5	0.76	1.22	0.76	High	High	High	High	High	High	High	High	High	High	High	High	1
High	Master Protein	K9FXD4	Phosphoglucomutase PgmA	0.931	0.981	0.978	0.899909	0.979999	0.992379	0	FALSE	139.416	40	20	154	20	555	60.2	6.19	433.19	20	Pf00408, Pf02878, Pf02879, Pf02880	26235740	PDIP_74240	PDIP_74240	0	0	95.7	100.9	102.8	100.6	1.27	1.15	0.8	1.39	High	High	High	High	High	High	High	High	High	High	High	High	1
High	Master Protein	K9GDR0	2-oxoglutarate-dependent ethylene/succinate-forming enzyme	1.435	1.012	1.142	0.00340408	0.990048	0.133095	0	FALSE	108.013	39	14	153	14	358	40.3	6.15	470.24	14	Pf03171, Pf14226		PDIG_03990		0	0	125.1	88.2	87.2	99.5	1.91	1.87	0.55	1.55	High	High	High	High	High	High	High	High	High	High	High	High	1
High	Master Protein	K9G7R4	Peptidase_M24 domain-containing protein	1.028	0.973	0.913	0.997881	0.977087	0.652756	0	FALSE	140.586	55	22	153	22	405	43.9	8.19	398.04	22	Pf00557		PDIG_11760		0	0	105.1	99.5	102.2	93.3	0.28	0.43	0.16	0.9	High	High	High	High	High	High	High	High	High	High	High	High	1
High	Master Protein	K9GEV0	Peroxisomal multifunctional beta-oxidation protein (MFP), putative	0.861	0.85	0.969	0.509428	0.422573	0.987511	0	FALSE	229.15	48	36	153	35	901	97	8.09	442.11	36	Pf00106, Pf01575, Pf08659, Pf13561	26229832	PDIP_15090	PDIP_15090	0	1	93.6	92.4	108.7	105.4	0.38	1.57	1.3	0.55	High	High	High	High	High	High	High	High	High	High	High	High	1
High	Master Protein	K9F443	ATP synthase subunit 5, mitochondrial	0.968	1.007	0.959	0.972478	0.998123	0.98423	0	FALSE	112.788	50	14	151	14	277	29.1	9.11	446.83	14	Pf00213	26237238	PDIP_89240	PDIP_89240	0	0	98.4	102.4	101.7	97.5	1.3	0.21	0.82	0.36	High	High	High	High	High	High	High	High	High	High	High	High	1
High	Master Protein	K9GSE1	Aspartate carbamoyltransferase	1.003	0.968	0.93	0.99848	0.971631	0.8273	0	FALSE	281.942	27	59	150	57	2247	246.7	6.15	412.93	59	Pf00117, Pf00185, Pf00289, Pf00988, Pf02142, Pf02222, Pf02729, Pf02786, Pf02787, Pf07478, Pf07722, Pf13535, Pf15632		PDIG_14100		0	2	102.8	99.3	102.5	95.3	0.36	0.23	0.36	0.3	High	High	High	High	High	High	High	High	High	High	High	High	1
High	Master Protein	K9GPX4	ATP-dependent DNA helicase CHL1	1.081	1.089	1.002	0.936171	0.8765	0.992028	0	FALSE	88.56	11	11	150	11	974	109.5	8.69	421.79	11	Pf00828, Pf06733, Pf13307		PDIG_19320		0	0	103.7	104.4	95.9	96	0.24	0.75	0.49	0.92	High	High	High	High	High	High	High	High	High	High	High	High	1
High	Master Protein	K9GJE9	Succinate dehydrogenase [ubiquinone] flavoprotein subunit, mitochondrial	0.895	0.901	0.9	0.745718	0.770304	0.51013	0	FALSE	207.323	50	29	150	29	647	71.2	6.86	453.48	29	Pf00890, Pf02910	26229019	PDIP_06960	PDIP_06960	0	0	96.9	97.5	108.2	97.4	0.59	0.63	0.67	0.68	High	High	High	High	High	High	High	High	High	High	High	High	1
High	Master Protein	K9F6H6	40S ribosomal protein S6	1.025	0.919	0.923	0.997881	0.869153	0.749879	0	FALSE	92.526	52	15	148	15	234	26.6	10.68	363.26	15	Pf01092		PDIG_87160		0	0	106.1	95.1	103.4	95.4	2.1	1.1	1.53	1.59	High	High	High	High	High	High	High	High	High	High	High	High	1
High	Master Protein	K9H0F7	2-methylcitrate dehydratase, putative	0.942	1.006	0.975	0.933264	0.998123	0.988165	0	FALSE	152.968	46	23	146	23	502	55.9	6.6	403.67	23	Pf03972	26230025	PDIP_17020	PDIP_17020	0	0	96.1	102.6	102	99.4	1.23	1.61	2.15	0.69	High	High	High	High	High	High	High	High	High	High	High	High	1
High	Master Protein	K9GWG5	Elongation factor 1-beta	1.096	1.118	0.996	0.899909	0.753281	0.996059	0	FALSE	77.162	49	9	146	8	227	25.2	4.63	388.63	9	Pf00043, Pf00736, Pf14497		PDIG_14950		0	1	104.1	106.2	95	94.6	0.91	1.25	2.36	0.49	High	High	High	High	High	High	High	High	High	High	High	High	1
High	Master Protein	K9GMD2	NAD binding Rossmann fold oxidoreductase, putative	0.977	0.914	0.975	0.974101	0.842936	0.988123	0	FALSE	130.961	56	22	146	22	360	40	6.76	292.79	22	Pf01408, Pf02894		PDIG_33470		0	0	101.1	94.6	103.5	100.9	0.88	1.32	0.63	0.57	High	High	High	High	High	High	High	High	High	High	High	High	1
High	Master Protein	K9F7X4	Thioredoxin	0.977	0.726	0.738	0.974101	0.00682908	1.82741e-05	0	FALSE	64.083	85	7	146	7	106	11.9	5.48	404.99	7	Pf00085, Pf13098, Pf13899, Pf13905	26237160	PDIP_88460	PDIP_88460	0	0	113.6	84.3	116.3	85.8	1.41	0.62	1.43	1.9	High	High	High	High	High	High	High	High	High	High	High	High	1
High	Master Protein	K9FP63	Transcriptional corepressor Cyc8, putative	1.16	1.154	0.99	0.64878	0.561588	0.998656	0	FALSE	174.916	21	30	145	30	1267	139.5	9.22	393.49	30	Pf00297, Pf00515, Pf07719, Pf12895, Pf13174, Pf13181, Pf13414, Pf13424, Pf13428, Pf13429, Pf13431, Pf13432, Pf14559		PDIG_88590		0	0	107.8	107.3	92.9	92	1.39	1.99	1.29	2.58	High	High	High	High	High	High	High	High	High	High	High	High	1
High	Master Protein	K9FN94	Actin-bundling protein Sac6, putative	0.969	0.986	1.011	0.97305	0.986788	0.987511	0	FALSE	183.004	51	30	144	30	646	71.8	5.77	381.45	30	Pf00307		PDIG_55320		0	0	97.7	99.5	100.9	102	0.59	0.52	0.87	1.11	High	High	High	High	High	High	High	High	High	High	High	High	1
High	Master Protein	K9G0U2	Acyl CoA binding protein family	0.909	0.908	1.005	0.809086	0.810027	0.987511	0	FALSE	129.065	67	16	144	16	147	16.6	5.44	446.05	16	Pf00887		PDIG_29180		0	0	95.1	95	104.7	105.2	0.23	0.56	0.89	0.67	High	High	High	High	High	High	High	High	High	High	High	High	1
High	Master Protein	K9G7B3	Aha1_N domain-containing protein	0.95	0.971	0.907	0.947845	0.97492	0.577009	0	FALSE	131.773	55	16	144	16	334	36.8	6.2	449.74	16	Pf08327, Pf09229	26231735	PDIP_34150	PDIP_34150	0	0	99.3	101.5	104.5	94.7	1.44	0.49	0.76	1.14	High	High	High	High	High	High	High	High	High	High	High	High	1
High	Master Protein	K9GB88	Obg-like ATPase 1	1.113	1.055	1.037	0.842199	0.966872	0.908212	0	FALSE	184.68	71	30	144	30	394	43.7	7.44	412.71	30	Pf01043, Pf01926, Pf06071		PDIG_10140		0	0	105.9	100.4	95.1	98.6	0.84	0.59	1.08	0.9	High	High	High	High	High	High	High	High	High	High	High	High	1
High	Master Protein	K9G8F1	Cell wall biogenesis protein phosphatase Ssd1, putative	0.936	0.886	0.946	0.918961	0.679153	0.921999	0	FALSE	218.738	32	43	142	43	1362	150.4	7.05	349.23	43	Pf00773	26231372	PDIP_30520	PDIP_30520	0	0	99.3	94.1	106.2	100.4	1.25	1.69	1.11	1.62	High	High	High	High	High	High	High	High	High	High	High	High	1
High	Master Protein	K9FWR3	Woronin body protein HexA, putative	0.999	0.996	1.114	0.99848	0.998123	0.298246	0	FALSE	122.362	42	18	142	18	453	51.6	5.66	426.86	18	Pf01287	26233464	PDIP_51470	PDIP_51470	0	0	97.3	97	97.3	108.4	1.03	0.31	1.13	0.7	High	High	High	High	High	High	High	High	High	High	High	High	1
High	Master Protein	K9FWG4	4-aminobutyrate aminotransferase	0.834	0.846	0.933	0.32287	0.399272	0.853566	0	FALSE	183.883	60	22	141	22	498	55	8.29	393.39	22	Pf00202	26233364	PDIP_50470	PDIP_50470	0	0	92.3	93.7	110.7	103.3	0.2	0.54	1.17	1.72	High	High	High	High	High	High	High	High	High	High	High	High	1
High	Master Protein	K9G085	Oxidoreductase, 2-nitropropane dioxygenase family, putative	0.84	0.821	0.915	0.365112	0.241473	0.677072	0	FALSE	158.736	59	17	141	17	355	37.6	7.24	434.74	17	Pf01070, Pf01645, Pf03060		PDIG_30660		0	0	94	91.9	111.8	102.3	0.74	0.67	0.61	1.05	High	High	High	High	High	High	High	High	High	High	High	High	1
High	Master Protein	K9G7W6	Nucleoside diphosphate kinase	0.972	0.956	0.91	0.973793	0.966872	0.625806	0	FALSE	54.167	62	8	139	8	153	16.6	7.99	343.55	8	Pf00334		PDIG_53610		0	0	101.3	99.6	104.2	94.9	0.33	1.24	2.41	1.34	High	High	High	High	High	High	High	High	High	High	High	High	1
High	Master Protein	K9FEB8	Peroxidase	0.959	0.912	1.046	0.960595	0.826034	0.865501	0	FALSE	97.519	42	16	139	16	365	40	7.52	383.05	16	Pf00141	26235564	PDIP_72480	PDIP_72480	0	0	97.9	93.1	102.1	106.8	0.75	0.5	1.07	0.57	High	High	High	High	High	High	High	High	High	High	High	High	1
High	Master Protein	K9GGP2	Phenolpthiocerol synthesis polyketide synthase ppsA	0.956	1.447	0.92	0.955671	0.00110326	0.727664	0	FALSE	246.512	24	56	139	56	2618	289.7	6.06	335.23	56	Pf00106, Pf00107, Pf00108, Pf00109, Pf00550, Pf00698, Pf01209, Pf02801, Pf03435, Pf08240, Pf08241, Pf08242, Pf08659, Pf13489, Pf13602, Pf13847, Pf14765	26230178	PDIP_18550	PDIP_18550	0	0	88.4	133.9	92.5	85.2	0.86	1.51	1.59	1.46	High	High	High	High	High	High	High	High	High	High	High	High	1
High	Master Protein	K9GSB8	Succinate--CoA ligase [ADP-forming] subunit beta, mitochondrial	1.044	1.033	0.932	0.974133	0.97492	0.842286	0	FALSE	146.434	33	20	138	20	738	79.8	6.43	422.58	20	Pf00106, Pf00549, Pf08442, Pf08659, Pf13549, Pf13561		PDIG_23310		0	0	104.2	103	99.8	93	0.91	1.06	0.65	1.04	High	High	High	High	High	High	High	High	High	High	High	High	1
High	Master Protein	K9H5E9	Epimerase domain-containing protein	1.403	1.349	1.367	0.00754101	0.0160602	1.22056e-06	0	FALSE	109.854	50	17	137	17	385	44.2	6.65	351.79	17	Pf01370, Pf07993	26230100	PDIP_17770	PDIP_17770	0	0	109.6	105.4	78.1	106.8	0.81	0.98	2.65	0.58	High	High	High	High	High	High	High	High	High	High	High	High	1
High	Master Protein	K9GIC6	Glutamate carboxypeptidase, putative	1.062	1.021	0.964	0.965061	0.984931	0.987511	0	FALSE	143.295	48	18	136	18	477	52.8	5.24	388.4	18	Pf01546, Pf07687	26228455	PDIP_01320	PDIP_01320	0	0	105	100.9	98.9	95.3	0.86	0.46	0.83	1.13	High	High	High	High	High	High	High	High	High	High	High	High	1
High	Master Protein	K9FVJ5	Pyridoxal 5'-phosphate synthase (glutamine hydrolyzing)	0.958	0.984	0.901	0.960432	0.986788	0.525341	0	FALSE	138.94	54	18	136	18	305	32.4	6.18	461.38	18	Pf01680	26233539	PDIP_52220	PDIP_52220	0	0	99.7	102.4	104.1	93.8	0.33	0.98	1.35	1.72	High	High	High	High	High	High	High	High	High	High	High	High	1
High	Master Protein	K9FAS7	Diadenosine tetraphosphate synthetase	1.03	1.013	0.98	0.997841	0.987731	0.99568	0	FALSE	175.371	42	29	135	28	657	74.1	6.06	404.35	29	Pf00587, Pf03129		PDIG_84950		0	1	102.4	100.7	99.4	97.4	0.3	0.66	0.78	0.56	High	High	High	High	High	High	High	High	High	High	High	High	1
High	Master Protein	K9G2D7	Methyltransf_2 domain-containing protein	1.032	1.069	1.086	0.991084	0.9515	0.527156	0	FALSE	103.318	48	18	135	18	430	47.4	5.62	336.94	18	Pf00891		PDIG_21490		0	0	98.6	102.1	95.5	103.7	0.74	0.28	1.57	0.98	High	High	High	High	High	High	High	High	High	High	High	High	1
High	Master Protein	K9H7R1	Putative succinate-semialdehyde dehydrogenase	1.318	1.263	1.349	0.0559186	0.114206	4.0428e-06	0	FALSE	172.743	27	27	135	27	1256	137.4	6.79	405.98	27	Pf00171, Pf04909	26229285	PDIP_09620	PDIP_09620	0	0	106.9	102.5	81.1	109.5	0.93	0.46	0.52	1.57	High	High	High	High	High	High	High	High	High	High	High	High	1
High	Master Protein	K9GE29	Adenosine kinase	0.962	1.007	1.033	0.965206	0.998123	0.940079	0	FALSE	129.125	48	16	134	16	349	38	5.36	392.35	16	Pf00294	26233324	PDIP_50070	PDIP_50070	0	0	96.2	100.6	100	103.2	1.09	0.13	0.75	1.05	High	High	High	High	High	High	High	High	High	High	High	High	1
High	Master Protein	K9G6J1	Superoxide dismutase	1.045	0.96	0.993	0.974101	0.966872	0.998656	0	FALSE	98.195	38	12	134	12	286	31.7	6.04	379.88	12	Pf00081, Pf02777		PDIG_56920		0	0	104.5	96.1	100.1	99.3	0.71	1.44	1.73	0.3	High	High	High	High	High	High	High	High	High	High	High	High	1
High	Master Protein	K9G4T5	60S ribosomal protein L7	1.044	1.05	0.985	0.975922	0.966872	0.998656	0	FALSE	105.407	53	15	133	15	250	28.9	10.07	358.57	15	Pf00327, Pf08079		PDIG_22670		0	0	102.3	103	98.1	96.6	0.55	0.84	0.54	0.21	High	High	High	High	High	High	High	High	High	High	High	High	1
High	Master Protein	K9H910	Heat shock protein Hsp98/Hsp104/ClpA, putative	0.918	0.927	0.985	0.84517	0.906916	0.998656	0	FALSE	176.373	37	31	131	30	932	103.4	5.6	316.72	31	Pf00004, Pf06637, Pf07724, Pf07728, Pf10431, Pf11559, Pf12037, Pf12846, Pf13191, Pf13401	26228880	PDIP_05570	PDIP_05570	0	1	95.9	96.8	104.4	102.9	0.18	0.18	0.2	0.2	High	High	High	High	High	High	High	High	High	High	High	High	1
High	Master Protein	K9G0Y6	Phosphoglycerate mutase (2,3-diphosphoglycerate-independent)	0.948	0.972	0.933	0.947387	0.97492	0.853566	0	FALSE	161.373	54	27	131	27	517	56.7	5.58	333.51	27	Pf00884, Pf01663, Pf01676, Pf06415	26235919	PDIP_76030	PDIP_76030	0	0	98.4	100.9	103.8	96.9	0.84	0.66	0.5	0.93	High	High	High	High	High	High	High	High	High	High	High	High	1
High	Master Protein	K9FGN5	Telomere and ribosome associated protein Stm1, putative	1.132	1.064	0.989	0.780784	0.953249	0.999909	0	FALSE	163.252	53	18	131	18	323	35.3	9.83	378.36	18	Pf09598		PDIG_65340		0	0	108.2	101.7	95.6	94.5	1.59	1.39	0.89	1.45	High	High	High	High	High	High	High	High	High	High	High	High	1
High	Master Protein	K9GBG3	Glucose-6-phosphate 1-dehydrogenase	1.014	1.028	1.055	0.99848	0.978442	0.800755	0	FALSE	167.179	56	28	130	28	504	58.2	6.9	341.24	28	Pf00479, Pf02781		PDIG_04300		0	0	99	100.4	97.6	103	1.25	1.28	1.98	0.6	High	High	High	High	High	High	High	High	High	High	High	High	1
High	Master Protein	K9GWY1	S-adenosylmethionine synthase	1.147	1.171	1.078	0.71472	0.478198	0.590031	0	FALSE	126.822	50	17	130	17	387	42	5.86	389.6	17	Pf00438, Pf02772, Pf02773	26231449	PDIP_31290	PDIP_31290	0	0	104.3	106.6	91	98.1	1.14	1.47	2.55	0.75	High	High	High	High	High	High	High	High	High	High	High	High	1
High	Master Protein	K9GCH8	40S ribosomal protein S5, putative	1.086	1.048	0.996	0.932283	0.966872	0.996059	0	FALSE	105.641	55	13	129	13	211	23.5	9.36	383	13	Pf00177		PDIG_06870		0	0	105.2	101.5	96.9	96.4	1.84	1	2.05	0.98	High	High	High	High	High	High	High	High	High	High	High	High	1
High	Master Protein	K9FJU9	D-fructose-6-phosphate amidotransferase	1.126	1.253	1.062	0.797977	0.13776	0.737699	0	FALSE	165.475	48	30	129	30	694	77.3	6.61	330.94	30	Pf00310, Pf01380, Pf13230, Pf13522, Pf13537	26235125	PDIP_68090	PDIP_68090	0	0	101.4	112.9	90.1	95.7	1.16	0.88	1.08	1.43	High	High	High	High	High	High	High	High	High	High	High	High	1
High	Master Protein	K9H7G1	Rab GDP dissociation inhibitor	0.974	0.976	1.005	0.974101	0.978442	0.987511	0	FALSE	162.62	57	24	129	24	467	52.2	5.31	383.39	24	Pf00996	26229385	PDIP_10620	PDIP_10620	0	0	98.5	98.7	101.1	101.6	0.17	1.65	0.31	1.46	High	High	High	High	High	High	High	High	High	High	High	High	1
High	Master Protein	K9GU53	Tropomyosin, putative	0.884	0.864	0.92	0.676194	0.531472	0.725838	0	FALSE	115.936	62	12	129	12	161	18.7	4.94	387.85	12	Pf04111, Pf12718		PDIG_10960		0	0	96.4	94.2	109	100.3	0.02	1.57	1.77	0.62	High	High	High	High	High	High	High	High	High	High	High	High	1
High	Master Protein	K9F6M0	Acetyltransferase component of pyruvate dehydrogenase complex	0.97	0.98	0.976	0.97305	0.979999	0.988427	0	FALSE	161.268	40	17	127	17	484	51.6	5.52	366.39	17	Pf00198, Pf00364, Pf02817		PDIG_85570		0	0	98.9	99.9	101.9	99.4	0.3	0.2	0.47	0.8	High	High	High	High	High	High	High	High	High	High	High	High	1
High	Master Protein	K9FAC6	Citrulline--aspartate ligase	1.023	1.033	0.915	0.99848	0.97492	0.677072	0	FALSE	119.835	56	22	127	22	416	46.4	5.16	328.03	22	Pf00764, Pf03054, Pf06508	26236296	PDIP_79800	PDIP_79800	0	0	103	104	100.7	92.2	1.52	1.53	1.47	2.12	High	High	High	High	High	High	High	High	High	High	High	High	1
High	Master Protein	K9FIJ1	RNA binding effector protein, putative	0.999	1.003	1.043	0.99848	0.998791	0.875418	0	FALSE	243.877	31	36	127	36	1299	141	6.77	353.81	36	Pf00013, Pf07650, Pf13014		PDIG_70780		0	0	98.8	99.2	98.9	103.1	0.77	1.42	0.48	0.81	High	High	High	High	High	High	High	High	High	High	High	High	1
High	Master Protein	K9GMP8	60S ribosomal protein L13	1.082	1.122	0.995	0.936171	0.735198	0.998656	0	FALSE	95.563	51	15	126	15	225	25.6	10.83	352.54	15	Pf01294		PDIG_23380		0	0	103.1	106.9	95.3	94.8	0.33	0.78	0.87	0.1	High	High	High	High	High	High	High	High	High	High	High	High	1
High	Master Protein	K9FY38	Glutathione transferase	1.055	1.218	1.249	0.969893	0.253432	0.00145259	0	FALSE	74.059	46	11	126	11	216	24.7	6.29	355.97	11	Pf00043, Pf02798, Pf13409, Pf13410, Pf13417, Pf14497		PDIG_34920		0	0	93.3	107.7	88.5	110.5	0.1	1.25	4.06	2	High	High	High	High	High	High	High	High	High	High	High	High	1
High	Master Protein	K9G235	Ketol-acid reductoisomerase, mitochondrial	1.006	1.145	1.039	0.99848	0.604495	0.897044	0	FALSE	127.803	43	20	126	20	398	44.1	8.53	369.27	20	Pf01450, Pf07991		PDIG_22110		0	0	96.1	109.3	95.5	99.2	0.73	0.85	1.38	0.97	High	High	High	High	High	High	High	High	High	High	High	High	1
High	Master Protein	K9GGA8	Proteasome regulatory particle subunit (RpnE), putative	0.988	0.991	0.986	0.991084	0.987731	0.998656	0	FALSE	152.584	58	30	126	30	489	56.5	6.43	338.64	30	Pf01399	26229236	PDIP_09130	PDIP_09130	0	0	99.7	100	100.9	99.4	0.75	1.12	0.53	1.36	High	High	High	High	High	High	High	High	High	High	High	High	1
High	Master Protein	K9GUP3	Saccharopine dehydrogenase Lys9, putative	1.116	1.111	1.065	0.83737	0.79152	0.708557	0	FALSE	168.108	60	25	126	25	449	48.6	5.82	363.27	25	Pf03435	26231734	PDIP_34140	PDIP_34140	0	0	104	103.5	93.2	99.3	1.81	1.95	1.81	3	High	High	High	High	High	High	High	High	High	High	High	High	1
High	Master Protein	K9FWC7	Glutamate decarboxylase	0.585	0.536	0.644	1.18344e-07	2.44015e-10	1.40968e-11	0	FALSE	137.608	52	25	125	25	512	58.3	6.38	347.8	25	Pf00282		PDIG_75520		0	0	84.6	77.6	144.6	93.2	0.79	1.32	1.42	1.58	High	High	High	High	High	High	High	High	High	High	High	High	1
High	Master Protein	K9GUB9	Histone H2B	1.062	1.02	1.048	0.964199	0.984931	0.856374	0	FALSE	93.123	73	15	125	15	141	15.1	10.13	321.63	15	Pf00125, Pf03847		PDIG_19000		0	0	102.8	98.8	96.8	101.5	0.88	1.71	1.85	1.83	High	High	High	High	High	High	High	High	High	High	High	High	1
High	Master Protein	K9H784	Alcohol dehydrogenase 1	0.525	0.511	0.723	5.57908e-11	6.04955e-12	3.19205e-06	0	FALSE	109.961	50	15	124	15	350	37.1	7.93	384.28	15	Pf00107, Pf08240	26229442	PDIP_11190	PDIP_11190	0	0	76.1	74.1	145	104.9	3	3.56	4.03	1.07	High	High	High	High	High	High	High	High	High	High	High	High	1
High	Master Protein	K9H0P4	Malate synthase	0.981	1.026	1.231	0.984898	0.979999	0.00343613	0	FALSE	144.197	50	27	124	27	539	60.7	7.43	316.25	27	Pf01274	26230007	PDIP_16840	PDIP_16840	0	0	92.6	96.8	94.4	116.2	1.73	2.09	2.71	1.37	High	High	High	High	High	High	High	High	High	High	High	High	1
High	Master Protein	K9G9B7	Multifunctional fusion protein	0.891	0.882	0.936	0.721082	0.650197	0.869003	0	FALSE	197.441	57	31	124	29	574	62.4	7.3	374.87	31	Pf00171		PDIG_08190		0	2	96.1	95.1	107.9	100.9	0.75	1.06	0.3	1.4	High	High	High	High	High	High	High	High	High	High	High	High	1
High	Master Protein	K9FTV2	Phosphotransferase	0.939	0.947	0.805	0.932283	0.960739	0.00743859	0	FALSE	157.135	60	25	123	25	490	54	5.38	344.71	25	Pf00349, Pf03727	26237044	PDIP_87300	PDIP_87300	0	0	101.7	102.6	108.4	87.3	1.3	1.62	2.35	0.53	High	High	High	High	High	High	High	High	High	High	High	High	1
High	Master Protein	K9G455	PKS_ER domain-containing protein	0.87	0.989	1.059	0.570873	0.986984	0.766244	0	FALSE	85.697	32	12	123	12	333	34.9	7.83	314.97	12	Pf00107, Pf08240	26235310	PDIP_69940	PDIP_69940	0	0	88.8	101	102.1	108.1	1.3	0.42	0.83	1.48	High	High	High	High	High	High	High	High	High	High	High	High	1
High	Master Protein	K9H0M8	NADH-ubiquinone oxidoreductase, subunit G, putative	1.069	1.09	0.992	0.954899	0.869153	0.998656	0	FALSE	206.466	57	33	122	33	728	79.1	6.65	362.71	33	Pf00384, Pf10588, Pf13510	26230942	PDIP_26220	PDIP_26220	0	0	103	105.1	96.4	95.6	0.59	0.51	0.6	1.04	High	High	High	High	High	High	High	High	High	High	High	High	1
High	Master Protein	K9FTC8	Ubiquitin-activating enzyme E1	0.998	1.001	0.995	0.99848	0.998791	0.998374	0	FALSE	193.246	42	37	122	37	1028	114.4	5.25	318.68	37	Pf00899, Pf02134, Pf09358, Pf10585	26236410	PDIP_80940	PDIP_80940	0	0	100	100.3	100.2	99.6	1.38	1.9	1.72	1.43	High	High	High	High	High	High	High	High	High	High	High	High	1
High	Master Protein	K9GKL7	Aldo_ket_red domain-containing protein	1.325	1.301	1.198	0.0480546	0.0506779	0.0165408	0	FALSE	112.497	40	15	120	15	336	37.2	6.47	355.81	15	Pf00248	26233041	PDIP_47240	PDIP_47240	0	0	109.9	107.9	82.9	99.3	0.69	0.9	1.14	0.77	High	High	High	High	High	High	High	High	High	High	High	High	1
High	Master Protein	K9G1M4	Aspartate--tRNA ligase	1.058	1.033	1.004	0.966546	0.97492	0.987511	0	FALSE	153.12	46	22	120	22	556	62	6.23	324.43	22	Pf00152, Pf01336		PDIG_66320		0	0	103.4	100.9	97.7	98.1	1.29	0.77	2.24	0.2	High	High	High	High	High	High	High	High	High	High	High	High	1
High	Master Protein	K9FDG0	Isocitrate lyase	1.168	1.105	1.294	0.600537	0.810027	0.000123779	0	FALSE	137.413	48	19	120	19	538	60	6.43	326.98	19	Pf00463, Pf13714		PDIG_73440		0	0	102.3	96.8	87.6	113.3	2.26	2.8	3.05	1.75	High	High	High	High	High	High	High	High	High	High	High	High	1
High	Master Protein	K9FV14	Pyruvate dehydrogenase E1 component subunit alpha	0.955	0.982	0.998	0.955671	0.983145	0.994934	0	FALSE	110.363	44	19	119	19	405	45.2	8.38	330.96	19	Pf00676		PDIG_40180		0	0	97.1	99.8	101.6	101.5	0.82	1.01	1.87	1.36	High	High	High	High	High	High	High	High	High	High	High	High	1
High	Master Protein	K9G8Y0	Valyl-tRNA synthetase	0.994	1.003	1.011	0.997881	0.998791	0.987511	0	FALSE	193.722	36	35	119	35	1058	119.2	6.8	345.08	35	Pf00133, Pf08264, Pf09334, Pf10458, Pf13603		PDIG_14720		0	0	99.2	100.1	99.8	100.9	1.69	0.94	1.78	1.57	High	High	High	High	High	High	High	High	High	High	High	High	1
High	Master Protein	K9GHR2	Eukaryotic translation initiation factor 3 subunit C	1.074	1.028	0.982	0.947845	0.978442	0.996059	0	FALSE	198.815	44	35	118	34	860	95.8	5.33	360.26	35	Pf01399, Pf05470	26229926	PDIP_16030	PDIP_16030	0	1	105.2	100.7	97.9	96.2	1.34	0.46	1.36	0.22	High	High	High	High	High	High	High	High	High	High	High	High	1
High	Master Protein	K9GEV5	D-3-phosphoglycerate dehydrogenase	0.96	0.996	0.957	0.963773	0.998123	0.978666	0	FALSE	123.716	36	16	117	16	463	50.4	6.64	354.31	16	Pf00389, Pf00670, Pf02826, Pf05221	26230540	PDIP_22180	PDIP_22180	0	0	98.1	101.8	102.2	97.8	0.88	1.53	1.22	1.95	High	High	High	High	High	High	High	High	High	High	High	High	1
High	Master Protein	K9F705	Nucleosome assembly protein Nap1, putative	1.085	1.009	1.006	0.932283	0.996552	0.987511	0	FALSE	83.878	29	12	117	12	408	46.4	4.46	369.25	12	Pf00956		PDIG_84560		0	0	105.9	98.4	97.6	98.1	0.81	0.91	1.07	0.69	High	High	High	High	High	High	High	High	High	High	High	High	1
High	Master Protein	K9GBN0	40S ribosomal protein S10a	0.985	0.954	0.946	0.989995	0.966872	0.929113	0	FALSE	36.634	50	9	116	9	116	13.1	9.88	309.45	9	Pf00338		PDIG_03450		0	0	101.4	98.2	102.9	97.4	0.69	2.26	2.88	1.54	High	High	High	High	High	High	High	High	High	High	High	High	1
High	Master Protein	K9G2A7	40S ribosomal protein S12	1.067	1.001	0.963	0.955715	0.998813	0.985841	0	FALSE	117.59	55	9	116	9	148	16.1	4.92	350.53	9	Pf01248		PDIG_64080		0	0	105.8	99.4	99.2	95.6	0.65	0.67	1.16	0.95	High	High	High	High	High	High	High	High	High	High	High	High	1
High	Master Protein	K9FTU2	Aminoacylproline aminopeptidase	0.905	0.907	0.992	0.795295	0.808451	0.998656	0	FALSE	142.006	39	22	116	22	593	65.3	5.94	327.97	22	Pf00557, Pf01321	26233541	PDIP_52240	PDIP_52240	0	0	95.2	95.4	105.2	104.3	0.82	0.53	0.77	1.18	High	High	High	High	High	High	High	High	High	High	High	High	1
High	Master Protein	K9GJU5	D-malate dehydrogenase [decarboxylating]	0.902	0.968	0.872	0.786842	0.971426	0.235974	0	FALSE	124.336	21	18	116	18	900	98.9	6.16	353.76	18	Pf00180, Pf06087		PDIG_29170		0	0	96.4	103.5	106.9	93.2	0.47	1.02	0.57	0.59	High	High	High	High	High	High	High	High	High	High	High	High	1
High	Master Protein	K9FEQ5	ATP-dependent 6-phosphofructokinase	0.835	0.803	0.918	0.324519	0.14481	0.708085	0	FALSE	137.036	33	23	115	23	797	87	7.02	311.09	23	Pf00365	26236108	PDIP_77920	PDIP_77920	0	0	93.9	90.3	112.5	103.3	0.85	1.47	1.65	0.81	High	High	High	High	High	High	High	High	High	High	High	High	1
High	Master Protein	K9G5M5	Dihydrolipoyllysine-residue succinyltransferase	0.932	0.948	0.938	0.905306	0.964386	0.874896	0	FALSE	155.716	38	22	115	22	460	49.9	8.75	305.21	22	Pf00198, Pf00364		PDIG_19030		0	0	97.6	99.3	104.8	98.3	0.58	0.58	1.26	0.99	High	High	High	High	High	High	High	High	High	High	High	High	1
High	Master Protein	K9H4N8	Eukaryotic translation initiation factor 3 subunit A	1.047	0.997	0.989	0.974101	0.998123	0.999909	0	FALSE	198.645	29	32	115	32	1065	121.5	9.32	318.28	32	Pf01399, Pf13166	26230305	PDIP_19820	PDIP_19820	0	0	103.8	98.9	99.2	98.1	1.48	0.72	0.22	1.17	High	High	High	High	High	High	High	High	High	High	High	High	1
High	Master Protein	K9GB66	FAD-binding PCMH-type domain-containing protein	1.334	1.658	1.74	0.0386899	9.85758e-07	9.32703e-16	0	FALSE	129.256	41	17	115	17	489	53.7	5.41	329.82	17	Pf01565, Pf08031		PDIG_09940		0	0	93.1	115.7	69.8	121.4	1.32	0.32	1.9	1.68	High	High	High	High	High	High	High	High	High	High	High	High	1
High	Master Protein	K9FQC4	Protein mitochondrial targeting protein (Mas1), putative	0.998	1.038	1	0.99848	0.971426	0.992111	0	FALSE	135.215	44	15	115	15	425	46.4	6.01	361.78	15	Pf00226, Pf00684, Pf01556		PDIG_50810		0	0	98.9	102.9	99.1	99.1	0.69	1.58	1.89	0.41	High	High	High	High	High	High	High	High	High	High	High	High	1
High	Master Protein	K9G0I2	60S acidic ribosomal protein P1	1.238	1.257	0.986	0.256464	0.128635	0.998656	0	FALSE	58.935	51	4	114	4	107	11	4.17	451.25	4	Pf00428	26235209	PDIP_68930	PDIP_68930	0	0	110.5	112.2	89.3	88	1.55	2.12	2.27	2.27	High	High	High	High	High	High	High	High	High	High	High	High	1
High	Master Protein	K9G6U1	Adenylate kinase	1.017	1.064	0.981	0.99848	0.953249	0.995697	0	FALSE	117.682	62	16	112	16	257	28.3	8.22	299.71	16	Pf00406, Pf05191, Pf13207, Pf13238	26231782	PDIP_34640	PDIP_34640	0	0	100.1	104.8	98.5	96.6	1.1	1.26	2.29	0.5	High	High	High	High	High	High	High	High	High	High	High	High	1
High	Master Protein	K9GSM2	Heat shock protein/chaperonin HSP78, putative	0.998	1.004	0.958	0.99848	0.998791	0.983786	0	FALSE	185.012	41	29	112	28	789	87.5	6.8	329.44	29	Pf00004, Pf07724, Pf07728, Pf10431, Pf13191, Pf13401	26231366	PDIP_30460	PDIP_30460	0	0	100.8	101.4	101	96.8	1.39	3.28	2.64	2.16	High	High	High	High	High	High	High	High	High	High	High	High	1
High	Master Protein	K9GBL9	Leukotriene A(4) hydrolase	1.063	1.009	0.971	0.960595	0.996854	0.987511	0	FALSE	151.357	47	26	112	26	615	69.8	5.6	290.85	26	Pf01433, Pf09127, Pf13485		PDIG_55390		0	0	105.2	99.8	98.9	96.1	1.2	2.3	2.35	1.47	High	High	High	High	High	High	High	High	High	High	High	High	1
High	Master Protein	K9H3P4	Protein-synthesizing GTPase	1.091	1.041	0.999	0.916403	0.971426	0.994923	0	FALSE	163.512	58	21	112	21	492	53.5	7.27	377.51	21	Pf00009, Pf03144, Pf09173		PDIG_01020		0	0	105.6	100.8	96.8	96.7	0.4	0.67	1.11	1.47	High	High	High	High	High	High	High	High	High	High	High	High	1
High	Master Protein	K9FR34	60S ribosomal protein L23	1.1	1.155	1.054	0.882596	0.560368	0.807904	0	FALSE	67.97	51	9	111	9	149	16.4	10.37	314.72	9	Pf00276, Pf03939		PDIG_84640		0	0	102.1	107.2	92.8	97.8	0.51	1.29	1.11	0.88	High	High	High	High	High	High	High	High	High	High	High	High	1
High	Master Protein	K9G822	60S ribosomal protein L35	1.045	1.068	1.03	0.974101	0.953249	0.950845	0	FALSE	50.181	55	10	111	10	124	14.6	11.22	335.05	10	Pf00831	26231464	PDIP_31440	PDIP_31440	0	0	100.9	103.1	96.5	99.5	0.21	0.87	0.28	1.08	High	High	High	High	High	High	High	High	High	High	High	High	1
High	Master Protein	K9FZB0	M protein repeat protein	0.977	0.931	0.945	0.974101	0.913927	0.912996	0	FALSE	256.079	46	51	111	51	1203	129.7	5.06	316	51	Pf12128, Pf13166	26236287	PDIP_79710	PDIP_79710	0	0	101.4	96.6	103.8	98.1	1.05	1.38	0.6	2.45	High	High	High	High	High	High	High	High	High	High	High	High	1
High	Master Protein	K9FEE3	Alkaline serine protease	1.157	1.142	1.058	0.665476	0.626399	0.773683	0	FALSE	63.039	47	6	110	6	140	14.8	10.4	289.75	6	Pf00238	26235540	PDIP_72240	PDIP_72240	0	0	106.2	104.8	91.8	97.1	2.13	1.33	2.01	1.9	High	High	High	High	High	High	High	High	High	High	High	High	1
High	Master Protein	K9FFI0	Inosine-5'-monophosphate dehydrogenase	1.175	1.119	1.01	0.564676	0.748566	0.987511	0	FALSE	133.824	21	18	110	18	989	107.5	7.08	329.62	18	Pf00293, Pf00478, Pf00571, Pf01249	26235426	PDIP_71100	PDIP_71100	0	0	109.2	104	92.9	93.8	1.71	1.37	3.03	1.94	High	High	High	High	High	High	High	High	High	High	High	High	1
High	Master Protein	K9GAT4	1,3-beta-glucanosyltransferase	1.224	1.351	1.28	0.319412	0.0152107	0.000262851	0	FALSE	115.939	40	16	109	16	460	49	5.16	336.54	16	Pf03198		PDIG_05620		0	0	100.8	111.3	82.4	105.5	0.94	0.58	1.03	0.76	High	High	High	High	High	High	High	High	High	High	High	High	1
High	Master Protein	K9G1Y7	Nitroreductase family protein, putative	0.987	0.988	0.86	0.99043	0.986788	0.150114	0	FALSE	83.312	49	11	109	11	217	24.3	5.47	321.33	11	Pf00881		PDIG_26420		0	0	103	103.1	104.3	89.7	0.46	0.14	1.6	1.31	High	High	High	High	High	High	High	High	High	High	High	High	1
High	Master Protein	K9FC39	Acetyl-CoA acetyltransferase, putative	1.392	1.179	1.486	0.00979315	0.435183	1.98227e-10	0	FALSE	147.955	64	18	108	17	399	40.7	6.44	324.74	18	Pf00108, Pf00109, Pf02803		PDIG_82190		0	0	110.1	93.3	79.1	117.6	0.87	0.71	0.11	0.33	High	High	High	High	High	High	High	High	High	High	High	High	1
High	Master Protein	K9FCP9	GTP-binding nuclear protein	1.067	1	0.964	0.955671	0.998791	0.987511	0	FALSE	89.353	54	12	108	12	213	24.2	6.93	286.94	12	Pf00025, Pf00071, Pf08477		PDIG_75280		0	0	105.9	99.2	99.2	95.7	0.97	1.39	0.92	1.52	High	High	High	High	High	High	High	High	High	High	High	High	1
High	Master Protein	K9FUF3	Ribosome biogenesis ABC transporter Arb1, putative	0.994	1.013	0.961	0.997881	0.987731	0.985841	0	FALSE	123.523	36	21	108	21	609	68	6.93	299.63	21	Pf00005, Pf03193, Pf12848, Pf13207, Pf13304, Pf13476, Pf13521, Pf13558	26233626	PDIP_53090	PDIP_53090	0	0	100.2	102.1	100.8	96.9	1.36	3.74	3.79	1.61	High	High	High	High	High	High	High	High	High	High	High	High	1
High	Master Protein	K9FUL3	Chromosome segregation protein Cse1, putative	0.968	0.962	0.985	0.972478	0.970591	0.998656	0	FALSE	151.032	31	28	107	28	959	108.3	5.15	261.42	28	Pf03378, Pf03810, Pf08506		PDIG_45570		0	0	98.9	98.3	102.2	100.6	0.67	0.66	0.63	1.11	High	High	High	High	High	High	High	High	High	High	High	High	1
High	Master Protein	K9FR73	Glutamyl-tRNA synthetase	0.998	0.995	0.992	0.99848	0.99657	0.998656	0	FALSE	132.328	41	26	107	26	713	80.6	6.74	260.31	26	Pf00749, Pf01406, Pf03950, Pf14497		PDIG_53500		0	0	100.2	99.9	100.4	99.6	0.5	1.97	1.37	0.84	High	High	High	High	High	High	High	High	High	High	High	High	1
High	Master Protein	K9F744	ATP synthase subunit gamma	0.993	1.071	0.977	0.997881	0.948234	0.992028	0	FALSE	112.263	51	13	106	13	297	32.2	7.25	349.51	13	Pf00231	26236718	PDIP_84040	PDIP_84040	0	0	98.3	106	99	96.7	1.47	0.96	0.83	1.23	High	High	High	High	High	High	High	High	High	High	High	High	1
High	Master Protein	K9GNF2	Phosphatidylinositol transfer protein SFH5	0.994	0.958	1.038	0.997881	0.966872	0.90205	0	FALSE	144.2	58	20	106	20	445	49	4.77	293.66	20	Pf00650, Pf05279		PDIG_31690		0	0	99.7	96	100.2	104.1	2.14	2.11	3.15	0.87	High	High	High	High	High	High	High	High	High	High	High	High	1
High	Master Protein	K9GQC4	Putative peroxiredoxin pmp20	0.914	0.987	0.944	0.83737	0.986788	0.910865	0	FALSE	64.442	86	10	106	10	170	18.6	5.6	326.67	10	Pf00578, Pf08534		PDIG_27490		0	0	95.1	102.6	104	98.2	0.78	1.78	1.65	0.86	High	High	High	High	High	High	High	High	High	High	High	High	1
High	Master Protein	K9GHC6	Ribosomal protein L18	1.123	1.139	1.028	0.806599	0.641387	0.954975	0	FALSE	100.663	31	12	106	12	334	37.4	10.74	258.27	12	Pf00153, Pf00828	26229792	PDIP_14690	PDIP_14690	0	0	104.7	106.2	93.2	95.8	1	1.73	2.19	0.86	High	High	High	High	High	High	High	High	High	High	High	High	1
High	Master Protein	K9FN10	RRM domain-containing protein	1.095	1.011	1.108	0.870387	0.986788	0.330344	0	FALSE	35.696	49	5	106	4	136	13.9	5.55	213.78	5	Pf00076, Pf13893, Pf14259	26237161	PDIP_88470	PDIP_88470	0	1	104	96	94.9	105.1	2.72	0.48	1.61	1.42	High	High	High	High	High	High	High	High	High	High	High	High	1
High	Master Protein	K9GEA4	Glycerol-3-phosphate dehydrogenase	1.025	1.146	1.097	0.997956	0.604222	0.431397	0	FALSE	163.72	26	25	105	25	1124	123	7.25	289.04	25	Pf01266, Pf01284, Pf01490, Pf03222, Pf13520		PDIG_03160		0	0	96.1	107.4	93.7	102.8	1.22	1.17	2.14	1.08	High	High	High	High	High	High	High	High	High	High	High	High	1
High	Master Protein	K9H0Q5	Hsp90 binding co-chaperone (Sba1), putative	0.968	0.971	0.905	0.972478	0.97492	0.560665	0	FALSE	66.036	41	8	104	8	218	23.6	4.46	250.09	8	Pf04969		PDIG_07490		0	0	100.7	101.1	104	94.2	2.11	2.32	2.8	1.88	High	High	High	High	High	High	High	High	High	High	High	High	1
High	Master Protein	K9FNU1	60S ribosomal protein L24a	1.045	1.039	0.995	0.974101	0.971426	0.997291	0	FALSE	55.196	29	8	103	8	158	17.7	11.58	278.41	8	Pf01246	26234506	PDIP_61900	PDIP_61900	0	0	102.5	101.9	98.1	97.6	0.86	0.7	1.76	1.3	High	High	High	High	High	High	High	High	High	High	High	High	1
High	Master Protein	K9FZH2	Acetylglutamate kinase	0.995	1.053	0.945	0.997881	0.966872	0.919363	0	FALSE	159.569	37	30	103	29	896	97.9	8.31	285.56	30	Pf00696, Pf01118, Pf02774, Pf04768		PDIG_27860		0	1	99.7	105.5	100.2	94.7	0.74	0.19	0.84	0.21	High	High	High	High	High	High	High	High	High	High	High	High	1
High	Master Protein	K9G301	Aldedh domain-containing protein	1.233	1.347	1.157	0.272103	0.0169193	0.08423	0	FALSE	108.556	45	20	103	19	502	54.3	5.78	249.5	20	Pf00171, Pf07368		PDIG_63760		0	1	104.1	113.7	84.4	97.7	1.58	2.05	0.68	3.96	High	High	High	High	High	High	High	High	High	High	High	High	1
High	Master Protein	K9FYZ5	Cysteine proteinase 1, mitochondrial	1.194	1.135	1.255	0.460839	0.660245	0.00105042	0	FALSE	107.646	32	14	103	14	495	55.9	7.01	290.96	14	Pf03051	26232999	PDIP_46820	PDIP_46820	0	0	104.2	99	87.2	109.5	0.47	0.64	1.8	1.69	High	High	High	High	High	High	High	High	High	High	High	High	1
High	Master Protein	K9G5I9	ERF-3	1.057	1.031	1.027	0.969377	0.977087	0.95598	0	FALSE	141.381	37	28	103	28	710	77.1	7.71	276.23	28	Pf00009, Pf03143, Pf03144	26232035	PDIP_37170	PDIP_37170	0	0	102.7	100.2	97.2	99.9	1.85	1.54	1.5	2.23	High	High	High	High	High	High	High	High	High	High	High	High	1
High	Master Protein	K9G2R8	Eukaryotic translation initiation factor 3 subunit B	1.083	0.995	1.001	0.932674	0.996255	0.992028	0	FALSE	152.843	37	29	103	29	742	84.5	5.14	297.09	29	Pf00076, Pf08662, Pf13893, Pf14259		PDIG_28580		0	0	106.2	97.6	98.1	98.2	0.08	0.59	0.86	1.4	High	High	High	High	High	High	High	High	High	High	High	High	1
High	Master Protein	K9G9J3	60S ribosomal protein L27	1.019	1.019	0.943	0.99848	0.986788	0.907976	0	FALSE	61.001	56	9	102	9	135	15.6	10.51	267.2	9	Pf01777		PDIG_59610		0	0	102.4	102.4	100.5	94.8	0.61	1.09	1.11	1.74	High	High	High	High	High	High	High	High	High	High	High	High	1
High	Master Protein	K9FGF0	Clustered mitochondria protein homolog	1.049	1.103	1.009	0.973793	0.816122	0.987511	0	FALSE	177.755	34	37	102	37	1242	138	5.94	281.8	37	Pf12807, Pf13236, Pf13374, Pf13424, Pf15044	26235795	PDIP_74790	PDIP_74790	0	0	100.8	106	96.1	97	0.65	0.92	1.24	0.65	High	High	High	High	High	High	High	High	High	High	High	High	1
High	Master Protein	K9F8R2	Fumarate reductase Osm1, putative	0.803	0.738	0.895	0.148307	0.0124733	0.457296	0	FALSE	150.917	33	22	102	22	621	66.9	6.39	295.64	22	Pf00173, Pf00890		PDIG_89330		0	0	93.5	86	116.4	104.1	1.18	2.79	1.87	1.27	High	High	High	High	High	High	High	High	High	High	High	High	1
High	Master Protein	K9G3Q8	40S ribosomal protein S17, putative	1.151	1.113	0.979	0.693902	0.771887	0.993236	0	FALSE	74.469	45	8	101	7	141	16.3	9.94	283.54	8	Pf00833	26234747	PDIP_64310	PDIP_64310	0	0	108.5	105	94.3	92.3	1.42	0.81	0.48	1.76	High	High	High	High	High	High	High	High	High	High	High	High	1
High	Master Protein	K9G1S0	40S ribosomal protein S7	1.019	1.041	0.963	0.99848	0.971426	0.985841	0	FALSE	75.56	50	13	101	13	253	28.1	10.2	218	13	Pf01251	26235804	PDIP_74880	PDIP_74880	0	0	101.3	103.5	99.4	95.7	1.11	1.02	1.88	2.63	High	High	High	High	High	High	High	High	High	High	High	High	1
High	Master Protein	K9F792	DUF2433 domain-containing protein	0.987	0.957	0.999	0.99043	0.966872	0.994923	0	FALSE	163.045	52	27	101	27	690	73.1	9.23	276.12	27	Pf10360, Pf12850		PDIG_86080		0	0	100.2	97.1	101.4	101.3	0.5	1.42	1.5	0.8	High	High	High	High	High	High	High	High	High	High	High	High	1
High	Master Protein	K9GHN7	Protein ecm33	1.034	1.039	1.127	0.99043	0.971426	0.212354	0	FALSE	80.963	26	10	101	10	396	41.1	4.97	311.95	10		26229653	PDIP_13300	PDIP_13300	0	0	98.5	98.9	95.2	107.3	0.52	0.55	0.1	0.05	High	High	High	High	High	High	High	High	High	High	High	High	1
High	Master Protein	K9F8C8	S-(hydroxymethyl)glutathione dehydrogenase	0.889	0.898	0.889	0.71472	0.753281	0.402628	0	FALSE	93.433	54	15	101	15	379	39.9	7.14	255.67	15	Pf00107, Pf08240	26236640	PDIP_83260	PDIP_83260	0	0	96.8	97.7	108.8	96.7	0.74	0.38	1.52	1.41	High	High	High	High	High	High	High	High	High	High	High	High	1
High	Master Protein	K9G228	60S acidic ribosomal protein P2	1.065	1.101	1.032	0.959116	0.824686	0.941181	0	FALSE	100.121	81	6	100	6	108	10.9	4.17	417.78	6	Pf00428		PDIG_30110		0	0	101.5	104.9	95.3	98.4	0.18	1.69	1.45	0.44	High	High	High	High	High	High	High	High	High	High	High	High	1
High	Master Protein	K9GM71	Chaperonin, putative	1.076	1.057	0.916	0.947387	0.966872	0.683751	0	FALSE	84.777	53	9	100	9	159	17.5	6.96	301.43	9	Pf00166	26232216	PDIP_38980	PDIP_38980	0	0	106.3	104.4	98.8	90.5	0.81	0.68	1.27	0.55	High	High	High	High	High	High	High	High	High	High	High	High	1
High	Master Protein	K9G7W1	Oligopeptidase family protein	1.179	1.127	1.138	0.538465	0.714946	0.151605	0	FALSE	119.629	36	20	100	20	720	78.9	5.99	266.05	20	Pf00326, Pf05448, Pf12697		PDIG_14640		0	0	106.1	101.4	90	102.4	1.18	0.7	0.73	1.23	High	High	High	High	High	High	High	High	High	High	High	High	1
High	Master Protein	K9GWA9	Translation elongation factor eEF-1B gamma subunit, putative	0.818	0.873	0.996	0.217706	0.582308	0.996059	0	FALSE	78.633	62	10	100	10	221	24.6	5.29	312.13	10	Pf00043, Pf02798, Pf13409, Pf13410, Pf13417, Pf14497		PDIG_07260		0	0	88.8	94.7	108.5	108	0.61	1.21	0.62	1.18	High	High	High	High	High	High	High	High	High	High	High	High	1
High	Master Protein	K9GEH6	40S ribosomal protein S0	1.128	1.136	0.98	0.795295	0.657124	0.994923	0	FALSE	89.303	40	11	99	11	302	32.3	4.91	296.04	11	Pf00318	26230683	PDIP_23610	PDIP_23610	0	0	106.3	107.1	94.3	92.4	0.93	0.05	0.84	0.31	High	High	High	High	High	High	High	High	High	High	High	High	1
High	Master Protein	K9F7I8	Metallopeptidase MepB	0.943	0.922	0.974	0.934449	0.87653	0.987511	0	FALSE	119.048	38	27	99	27	714	81.2	5.72	215.69	27	Pf01432		PDIG_85300		0	0	98.2	96.1	104.2	101.5	2.84	0.94	0.97	3.14	High	High	High	High	High	High	High	High	High	High	High	High	1
High	Master Protein	K9G4G2	Nucleolar protein 58	1.113	1.015	0.954	0.842199	0.986788	0.962144	0	FALSE	193.882	39	25	99	25	576	62.9	6.73	322.5	25	Pf01798, Pf08060, Pf08156		PDIG_21410		0	0	109	99.5	98	93.5	2.57	1.24	1.13	2.96	High	High	High	High	High	High	High	High	High	High	High	High	1
High	Master Protein	K9GA89	Calmodulin	0.894	0.881	0.922	0.738457	0.647262	0.749008	0	FALSE	92.268	56	11	98	5	149	17	4.27	286.53	11	Pf00036, Pf08726, Pf13202, Pf13405, Pf13499, Pf13833, Pf14658	26230856	PDIP_25360	PDIP_25360	0	6	96.7	95.4	108.2	99.8	1.43	0.85	2	0.21	High	High	High	High	High	High	High	High	High	High	High	High	1
High	Master Protein	K9G8S4	D-xylose reductase	0.94	0.909	0.807	0.932283	0.813469	0.00847526	0	FALSE	96.708	57	18	98	18	297	33	7.17	251.52	18	Pf00248		PDIG_09800		0	0	102.9	99.4	109.4	88.3	1.24	1.38	0.64	2.17	High	High	High	High	High	High	High	High	High	High	High	High	1
High	Master Protein	K9GEC4	Transcription factor RfeF, putative	1.123	1.112	1.029	0.806599	0.781969	0.952965	0	FALSE	106.252	31	12	98	12	485	51.6	5.07	322.22	12	Pf00092		PDIG_39380		0	0	105.3	104.3	93.8	96.5	0.97	3.06	2.99	1.78	High	High	High	High	High	High	High	High	High	High	High	High	1
High	Master Protein	K9FZQ8	Cytochrome C1/Cyt1, putative	1.018	1.028	1.003	0.99848	0.978442	0.988165	0	FALSE	75.802	31	7	97	7	318	34.8	7.91	317.41	7	Pf02167		PDIG_28610		0	0	100.5	101.6	98.8	99.1	0.56	1.51	1.18	1.27	High	High	High	High	High	High	High	High	High	High	High	High	1
High	Master Protein	K9F7Y6	60S ribosomal protein L12	1.047	1.081	1.004	0.974101	0.906916	0.987511	0	FALSE	77.479	62	10	96	10	165	17.9	9.5	289.02	10	Pf00298, Pf03946	26236707	PDIP_83930	PDIP_83930	0	0	101.4	104.6	96.8	97.2	1.47	1.67	3.41	0.43	High	High	High	High	High	High	High	High	High	High	High	High	1
High	Master Protein	K9F997	Homoserine dehydrogenase	0.951	0.974	0.991	0.948105	0.977087	0.998656	0	FALSE	116.449	53	20	96	20	370	38.7	5.62	275.37	20	Pf00742, Pf03447		PDIG_81970		0	0	97.1	99.5	102.1	101.3	1.34	1.93	0.85	1.05	High	High	High	High	High	High	High	High	High	High	High	High	1
High	Master Protein	K9GDU8	Isovaleryl-CoA dehydrogenase IvdA, putative	0.906	0.896	0.94	0.797977	0.743231	0.886597	0	FALSE	119.148	41	17	96	16	451	49	6.21	266.54	17	Pf00441, Pf02770, Pf02771, Pf08028	26233455	PDIP_51380	PDIP_51380	0	0	96.8	95.8	106.9	100.5	0.35	1.34	0.92	0.69	High	High	High	High	High	High	High	High	High	High	High	High	1
High	Master Protein	K9FFP9	T-complex protein 1 subunit eta	1.007	0.992	0.979	0.99848	0.990787	0.994923	0	FALSE	139.384	53	26	96	26	562	61	6.01	261.8	26	Pf00515, Pf07719, Pf13414	26235313	PDIP_69970	PDIP_69970	0	0	101.3	99.8	100.5	98.5	0.22	0.45	1.03	0.99	High	High	High	High	High	High	High	High	High	High	High	High	1
High	Master Protein	K9FDL3	Threonyl-tRNA synthetase	0.969	0.974	0.962	0.97305	0.977087	0.985841	0	FALSE	151.001	44	30	96	30	744	84.9	7.03	261.81	30	Pf00587, Pf02824, Pf03129, Pf07973		PDIG_73310		0	0	99.3	99.8	102.4	98.5	1.1	1.57	2.74	1.97	High	High	High	High	High	High	High	High	High	High	High	High	1
High	Master Protein	K9FK07	40S ribosomal protein Rps16, putative	1.075	1.067	1.041	0.94781	0.953249	0.886448	0	FALSE	60.758	52	9	95	9	143	15.9	10.18	258.93	9	Pf00380	26234708	PDIP_63920	PDIP_63920	0	0	102.8	102	95.6	99.5	1.32	0.79	1.76	0.94	High	High	High	High	High	High	High	High	High	High	High	High	1
High	Master Protein	K9GDJ4	40S ribosomal protein S8	1.068	1.082	1.005	0.955671	0.906916	0.987511	0	FALSE	73.79	19	13	95	13	584	66.2	8.62	249.16	13	Pf01201, Pf10615		PDIG_51630		0	0	102.8	104.2	96.3	96.7	1.48	0.41	1.4	1.09	High	High	High	High	High	High	High	High	High	High	High	High	1
High	Master Protein	K9FNR3	Nascent polypeptide-associated complex subunit beta	1.127	1.123	1.009	0.7959	0.733923	0.987511	0	FALSE	106.577	15	13	95	13	829	91.4	6.77	265.86	13	Pf00106, Pf01073, Pf01370, Pf01849, Pf02719, Pf04321, Pf07993, Pf08659, Pf13460	26234542	PDIP_62260	PDIP_62260	0	0	105.8	105.5	93.9	94.8	1.37	1.68	3.39	0.57	High	High	High	High	High	High	High	High	High	High	High	High	1
High	Master Protein	K9GH00	40S ribosomal protein S13	1.014	0.994	0.989	0.99848	0.995415	0.998943	0	FALSE	76.643	61	10	94	10	151	16.8	10.37	271.8	10	Pf00312, Pf08069		PDIG_35160		0	0	101.5	99.5	100.1	98.9	0.33	0.4	0.56	0.73	High	High	High	High	High	High	High	High	High	High	High	High	1
High	Master Protein	K9FSU5	Actin binding protein, putative	0.982	0.953	0.932	0.989285	0.966872	0.838823	0	FALSE	176.933	45	33	94	33	800	84.6	4.98	241.95	33	Pf00018, Pf00241, Pf07653, Pf14604		PDIG_49180		0	0	101.6	98.6	103.4	96.3	2.35	1.64	1.67	3.21	High	High	High	High	High	High	High	High	High	High	High	High	1
High	Master Protein	K9GJ96	Probable endonuclease LCL3	0.991	1.037	1.022	0.997881	0.971426	0.978666	0	FALSE	155.321	30	31	94	31	1044	114	6.21	271.77	31	Pf00080, Pf00565, Pf00567	26233281	PDIP_49640	PDIP_49640	0	0	97.9	102.4	98.8	101	1.56	0.55	1.56	2	High	High	High	High	High	High	High	High	High	High	High	High	1
High	Master Protein	K9FU37	Prohibitin	1.021	1.045	1.005	0.99848	0.966872	0.987511	0	FALSE	98.499	63	15	94	15	279	30.8	9.04	242.1	15	Pf01145		PDIG_78140		0	0	100.3	102.6	98.3	98.7	0.43	0.88	1.15	0.27	High	High	High	High	High	High	High	High	High	High	High	High	1
High	Master Protein	K9GP85	40S ribosomal protein S15, putative	1.042	1.06	0.961	0.982567	0.958867	0.985841	0	FALSE	72.394	42	7	92	7	153	17.7	10.07	273.35	7	Pf00203		PDIG_30100		0	0	102.6	104.4	98.5	94.6	1.09	0.27	0.87	1.48	High	High	High	High	High	High	High	High	High	High	High	High	1
High	Master Protein	K9GYV6	Dipeptidyl peptidase 3	1.032	1.039	0.96	0.992476	0.971426	0.985841	0	FALSE	144.464	40	27	92	27	707	78.4	5.73	251.74	27	Pf03571	26230497	PDIP_21750	PDIP_21750	0	0	102.4	103.1	99.2	95.3	1.73	2.07	1.65	2.24	High	High	High	High	High	High	High	High	High	High	High	High	1
High	Master Protein	K9FIE6	60S ribosomal protein L22, putative	1.079	1.112	0.993	0.941139	0.783212	0.998656	0	FALSE	55.913	61	7	91	7	124	14.1	9.31	247.01	7	Pf01776		PDIG_64190		0	0	103.2	106.3	95.6	94.9	0.91	0.71	1.44	0.87	High	High	High	High	High	High	High	High	High	High	High	High	1
High	Master Protein	K9G5B7	ATP-dependent RNA helicase SUB2	1.045	1.049	0.992	0.974101	0.966872	0.998656	0	FALSE	104.934	42	18	91	18	442	50	5.81	244.68	18	Pf00270, Pf00271	26234487	PDIP_61710	PDIP_61710	0	0	102.3	102.7	97.9	97.1	0.73	2.38	1.35	0.71	High	High	High	High	High	High	High	High	High	High	High	High	1
High	Master Protein	K9FZ66	Peptidylprolyl isomerase	1.126	1.032	0.94	0.797977	0.975276	0.886448	0	FALSE	102.44	38	15	91	15	493	53.9	4.63	207.6	15	Pf00254		PDIG_70340		0	0	109.9	100.7	97.6	91.8	1.9	1.88	0.57	0.82	High	High	High	High	High	High	High	High	High	High	High	High	1
High	Master Protein	K9G1A6	60S ribosomal protein L30-2	1.104	1.044	1.065	0.869244	0.966872	0.708629	0	FALSE	56.261	58	8	90	8	106	11.4	9.76	245.36	8	Pf01248		PDIG_31150		0	0	104.8	99.1	94.9	101.1	0.34	0.83	1.64	0.96	High	High	High	High	High	High	High	High	High	High	High	High	1
High	Master Protein	K9GZQ8	HMG-like protein, putative	1.04	0.965	0.951	0.984287	0.971426	0.952965	0	FALSE	57.837	32	9	90	9	225	24.1	9.35	247.55	9	Pf01248	26230993	PDIP_26730	PDIP_26730	0	0	105.2	97.6	101.1	96.1	1.55	2.13	2.31	2.12	High	High	High	High	High	High	High	High	High	High	High	High	1
High	Master Protein	K9FHM6	Importin subunit alpha	0.95	0.92	0.973	0.947845	0.869153	0.987511	0	FALSE	112.758	41	23	90	23	552	60.5	5.11	229.2	23	Pf00514, Pf01602, Pf01749, Pf02985, Pf13513, Pf13646		PDIG_71220		0	0	98.9	95.7	104.1	101.2	0.63	1.53	1.45	0.49	High	High	High	High	High	High	High	High	High	High	High	High	1
High	Master Protein	K9G5W6	Lysine--tRNA ligase	0.976	0.975	1.016	0.974101	0.977087	0.985841	0	FALSE	121.038	36	24	90	24	610	69.7	5.97	226.11	24	Pf00152, Pf00587, Pf01336, Pf01409	26231968	PDIP_36500	PDIP_36500	0	0	98.4	98.4	100.8	102.4	0.58	0.66	0.31	0.22	High	High	High	High	High	High	High	High	High	High	High	High	1
High	Master Protein	K9FQL0	40S ribosomal protein S24	1.005	1.039	0.972	0.99848	0.971426	0.987511	0	FALSE	62.423	53	10	89	10	133	15.2	10.74	233.91	10	Pf01282	26233946	PDIP_56300	PDIP_56300	0	0	100.1	103.5	99.6	96.8	1.56	3.33	2.32	2.4	High	High	High	High	High	High	High	High	High	High	High	High	1
High	Master Protein	K9H690	Cystathionine beta-synthase	0.973	0.963	0.938	0.974101	0.971426	0.874896	0	FALSE	137.392	52	19	89	19	521	56	6.3	242.83	19	Pf00291, Pf00571	26229771	PDIP_14480	PDIP_14480	0	0	100.5	99.4	103.3	96.9	1.4	2.09	2.21	1.52	High	High	High	High	High	High	High	High	High	High	High	High	1
High	Master Protein	K9FNA1	Cytochrome b-c1 complex subunit Rieske, mitochondrial	1.023	1.051	0.999	0.99848	0.966872	0.994923	0	FALSE	70.472	44	10	88	10	237	25.8	8.34	210.41	10	Pf00355, Pf02921	26234081	PDIP_57650	PDIP_57650	0	0	100.5	103.3	98.2	98.1	0.89	0.94	2.6	1.01	High	High	High	High	High	High	High	High	High	High	High	High	1
High	Master Protein	K9FWJ9	Septin-type G domain-containing protein	0.951	0.913	1.072	0.947845	0.837057	0.652756	0	FALSE	140.152	60	22	88	22	465	52.7	6.71	245.21	22	Pf00735, Pf01926, Pf11068, Pf12846		PDIG_35130		0	0	96.6	92.8	101.6	108.9	2.22	0.84	1.72	2.86	High	High	High	High	High	High	High	High	High	High	High	High	1
High	Master Protein	K9GCU2	Seryl-tRNA synthetase	1.046	1.022	1.01	0.974101	0.984263	0.987511	0	FALSE	123.295	52	23	88	23	470	53.5	5.74	235.01	23	Pf00587, Pf02403	26230539	PDIP_22170	PDIP_22170	0	0	102.6	100.2	98.1	99.1	1.15	3.32	3.16	1.55	High	High	High	High	High	High	High	High	High	High	High	High	1
High	Master Protein	K9G7G2	Adenylosuccinate lyase	1.028	1.053	0.977	0.997881	0.966872	0.992028	0	FALSE	125.336	50	20	87	20	483	54.1	6.48	201.57	20	Pf00206, Pf10397	26231516	PDIP_31960	PDIP_31960	0	0	101.3	103.8	98.6	96.3	3.22	3.67	4.36	4.08	High	High	High	High	High	High	High	High	High	High	High	High	1
High	Master Protein	K9F5S5	MICOS complex subunit MIC60	1.011	1.058	0.99	0.99999	0.966419	0.998656	0	FALSE	138.319	42	28	87	28	626	69.6	6.52	252.77	28	Pf09731	26237071	PDIP_87570	PDIP_87570	0	0	99.6	104.3	98.5	97.6	0.78	1.56	1.24	1.03	High	High	High	High	High	High	High	High	High	High	High	High	1
High	Master Protein	K9G5L4	Pyruvate dehydrogenase E1 component subunit beta	1.045	1.112	1.039	0.974101	0.783004	0.897044	0	FALSE	97.13	36	10	87	10	376	40.5	7.74	293.21	10	Pf02779, Pf02780	26235104	PDIP_67880	PDIP_67880	0	0	99.6	106	95.3	99.1	0.96	1.15	1.92	1.22	High	High	High	High	High	High	High	High	High	High	High	High	1
High	Master Protein	K9G8E4	40S ribosomal protein S14 (CRP2)	1.065	1.036	1.043	0.959116	0.971988	0.874896	0	FALSE	94.098	64	10	86	10	151	15.9	10.71	290.9	10	Pf00411	26234734	PDIP_64180	PDIP_64180	0	0	102.8	100	96.5	100.7	0.54	1.33	1.38	0.39	High	High	High	High	High	High	High	High	High	High	High	High	1
High	Master Protein	K9FZN2	CCT-beta	0.974	0.96	0.945	0.974101	0.966872	0.912996	0	FALSE	133.094	46	23	86	21	531	56.9	6.21	260.9	23	Pf00118		PDIG_28410		0	2	100.5	99	103.1	97.4	1.18	1.72	1.75	1.75	High	High	High	High	High	High	High	High	High	High	High	High	1
High	Master Protein	K9G3L1	Cytoskeleton assembly control protein Sla2, putative	0.931	0.937	1.014	0.899909	0.945563	0.987511	0	FALSE	204.61	44	40	86	40	1042	118.4	5.52	242.14	40	Pf01576, Pf01608, Pf05557, Pf05622, Pf07651, Pf07888, Pf09726, Pf09744, Pf12128		PDIG_19760		0	0	95.9	96.5	103	104.5	1.95	2.66	0.72	3.48	High	High	High	High	High	High	High	High	High	High	High	High	1
High	Master Protein	K9FL66	Proteasome regulatory particle subunit Rpt4, putative	0.934	0.92	0.976	0.916403	0.869153	0.988165	0	FALSE	133.645	52	22	86	20	390	43.8	6.01	256.68	22	Pf00004, Pf00158, Pf00910, Pf01057, Pf01078, Pf05496, Pf06068, Pf07724, Pf07726, Pf07728, Pf13191, Pf13401		PDIG_59160		0	2	97.6	96.1	104.4	101.9	0.55	0.92	0.76	1.21	High	High	High	High	High	High	High	High	High	High	High	High	1
High	Master Protein	K9GCS9	40S ribosomal protein S23	1.086	1.034	1.025	0.932283	0.97492	0.960366	0	FALSE	54.537	62	10	85	10	145	15.8	10.29	246.63	10	Pf00164		PDIG_42540		0	0	104.8	99.8	96.5	98.9	1.66	1.12	0.32	0.91	High	High	High	High	High	High	High	High	High	High	High	High	1
High	Master Protein	K9FTQ3	Acetyl-CoA deacylase	1.007	1.074	0.994	0.99848	0.933716	0.998656	0	FALSE	103.069	40	17	85	17	525	57.8	6.67	257.27	17	Pf02550, Pf13336		PDIG_89370		0	0	98.9	105.4	98.2	97.6	0.42	1.81	1.83	0.98	High	High	High	High	High	High	High	High	High	High	High	High	1
High	Master Protein	K9FUN9	Histone H4	0.96	0.807	1.032	0.99848	0.510561	0.998656	0	FALSE	57.66	51	6	85	1	103	11.4	11.36	276.84	6	Pf00125, Pf15630	26236186	PDIP_78700	PDIP_78700	0	0	101.1	85	105.3	108.7	1.05	3.61	1.7	1.18	High	High	High	High	High	High	High	High	High	High	High	High	1
High	Master Protein	K9FCP0	Nitrilase family protein (Nit3), putative	1.047	1.09	0.969	0.974101	0.869153	0.987511	0	FALSE	97.716	26	15	85	15	450	49.2	9.32	242.97	15	Pf00795, Pf01198		PDIG_75130		0	0	102	106.2	97.4	94.4	0.64	0.54	2.55	1.71	High	High	High	High	High	High	High	High	High	High	High	High	1
High	Master Protein	K9FZP9	Ribosomal protein L16a	1.044	0.946	1.003	0.974101	0.958867	0.988165	0	FALSE	54.232	42	11	85	11	202	23	10.78	218.41	11	Pf00572	26235284	PDIP_69680	PDIP_69680	0	0	104.6	94.8	100.2	100.5	0.64	0.84	0.82	0.79	High	High	High	High	High	High	High	High	High	High	High	High	1
High	Master Protein	K9GII6	SPX domain-containing protein	0.907	0.871	1.057	0.802356	0.567123	0.782699	0	FALSE	168.719	39	38	85	38	977	110.6	6.38	221.91	38	Pf01323, Pf02656, Pf03105, Pf09359		PDIG_40400		0	0	94.6	90.8	104.3	110.2	0.73	1.49	1.23	0.48	High	High	High	High	High	High	High	High	High	High	High	High	1
High	Master Protein	K9GAB7	Succinate dehydrogenase [ubiquinone] iron-sulfur subunit, mitochondrial	0.886	0.872	0.922	0.689563	0.578963	0.746685	0	FALSE	86.492	54	14	85	14	271	31	8.48	212.39	14	Pf13085, Pf13183, Pf13534		PDIG_48370		0	0	96.3	94.8	108.7	100.2	0.33	0.57	0.17	0.61	High	High	High	High	High	High	High	High	High	High	High	High	1
High	Master Protein	K9FYY9	Urate oxidase	0.831	0.828	0.851	0.306569	0.275954	0.104748	0	FALSE	70.953	27	11	85	11	407	43.9	7.06	251.59	11	Pf01014		PDIG_29540		0	0	94.7	94.3	113.9	97	1.71	0.93	0.9	2.35	High	High	High	High	High	High	High	High	High	High	High	High	1
High	Master Protein	K9G875	26S proteasome regulatory subunit RPN2	0.948	0.958	1.009	0.947701	0.966872	0.987511	0	FALSE	140.056	25	26	84	26	1129	123.4	5.15	208.02	26	Pf01851, Pf11838, Pf13513, Pf13646		PDIG_16840		0	0	96.9	97.8	102.2	103.1	1.12	0.92	0.29	1.63	High	High	High	High	High	High	High	High	High	High	High	High	1
High	Master Protein	K9G2P8	Peroxiredoxin-6	1.054	0.948	0.963	0.972478	0.964386	0.986991	0	FALSE	93.876	70	16	84	16	220	24.9	5.15	237.97	16	Pf00578, Pf08534, Pf10417	26235625	PDIP_73090	PDIP_73090	0	0	106.3	95.6	100.9	97.2	0.5	1.1	2.2	1.27	High	High	High	High	High	High	High	High	High	High	High	High	1
High	Master Protein	K9GWX8	Phosphatidylglycerol/phosphatidylinositol transfer protein	0.802	0.667	0.913	0.143035	0.000193473	0.661851	0	FALSE	80.698	70	13	84	13	174	19.2	5.1	231.86	13	Pf02221		PDIG_06150		0	0	94.8	78.9	118.3	108	1.32	2.68	2.61	0.31	High	High	High	High	High	High	High	High	High	High	High	High	1
High	Master Protein	K9FVS7	Ribosome associated DnaJ chaperone Zuotin, putative	1.13	1.096	1.041	0.786842	0.844358	0.883315	0	FALSE	138.365	45	19	84	19	451	51	8.82	254.84	19	Pf00226	26236016	PDIP_77000	PDIP_77000	0	0	105.9	102.7	93.7	97.6	0.73	2.05	1.05	3.4	High	High	High	High	High	High	High	High	High	High	High	High	1
High	Master Protein	K9FVB5	Tryptophan synthase	1.023	1.044	0.985	0.99848	0.970006	0.998656	0	FALSE	171.995	42	24	84	24	723	77.5	6.16	252.4	24	Pf00290, Pf00291		PDIG_43660		0	0	101	103.1	98.7	97.2	1.17	0.71	0.67	1.11	High	High	High	High	High	High	High	High	High	High	High	High	1
High	Master Protein	K9GQA5	V-type proton ATPase subunit a	0.985	0.94	1.046	0.989995	0.953249	0.865547	0	FALSE	134.581	37	25	84	25	855	97.6	5.71	223.41	25	Pf01496	26231741	PDIP_34210	PDIP_34210	0	0	99.2	94.7	100.7	105.4	0.99	1.16	0.76	1.48	High	High	High	High	High	High	High	High	High	High	High	High	1
High	Master Protein	K9G2H0	AhpC/TSA family protein	1.133	0.989	0.945	0.776945	0.986788	0.912996	0	FALSE	57.374	55	7	83	7	181	19.3	8.62	239.33	7	Pf00578, Pf08534		PDIG_72820		0	0	111.4	97.3	98.4	92.9	1.5	1.15	0.37	1.23	High	High	High	High	High	High	High	High	High	High	High	High	1
High	Master Protein	K9FAA8	Coatomer subunit beta	0.928	0.98	0.998	0.889426	0.979999	0.995072	0	FALSE	144.008	27	25	83	25	955	106.4	5.6	260.23	25	Pf01602, Pf07718, Pf13646, Pf14806		PDIG_79070		0	0	95	100.4	102.4	102.2	1.89	1.71	2.16	0.63	High	High	High	High	High	High	High	High	High	High	High	High	1
High	Master Protein	K9H1D0	CobW C-terminal domain-containing protein	1.045	0.887	0.991	0.974101	0.688166	0.998656	0	FALSE	94.895	29	16	83	16	586	66.4	4.64	206.32	16	Pf02492, Pf07683		PDIG_06640		0	0	106.6	90.4	101.9	101.1	0.7	0.25	1.04	1.61	High	High	High	High	High	High	High	High	High	High	High	High	1
High	Master Protein	K9FN90	Cystathionine gamma-synthase	1.012	1.099	1.157	0.998912	0.837057	0.0849348	0	FALSE	100.231	37	23	83	23	588	65.3	6.54	223.1	23	Pf00155, Pf01053		PDIG_90920		0	0	94.8	103	93.7	108.4	0.73	1.04	2.58	2.04	High	High	High	High	High	High	High	High	High	High	High	High	1
High	Master Protein	K9GJZ3	Formyltetrahydrofolate synthetase	1.062	1.088	0.957	0.963547	0.879195	0.978666	0	FALSE	173.508	41	32	83	31	939	100.4	7.03	229.37	32	Pf00763, Pf01268, Pf02882	26229199	PDIP_08760	PDIP_08760	0	1	103.5	105.9	97.4	93.2	1.42	1.26	0.9	2.84	High	High	High	High	High	High	High	High	High	High	High	High	1
High	Master Protein	K9FTL3	Cytochrome c	0.931	0.955	0.904	0.903049	0.966872	0.544332	0	FALSE	61.43	47	9	82	9	146	16	7.88	231.39	9	Pf00034, Pf13442, Pf14495		PDIG_43780		0	0	98.3	100.8	105.5	95.4	1.52	1.37	3.62	1.43	High	High	High	High	High	High	High	High	High	High	High	High	1
High	Master Protein	K9FVN3	NADH-quinone oxidoreductase Pst2, putative	0.991	0.859	0.909	0.997881	0.500795	0.61358	0	FALSE	76.42	50	7	82	7	201	21.3	5.81	259.05	7	Pf00258, Pf03358		PDIG_36810		0	0	105.5	91.4	106.4	96.7	0.73	0.92	2.52	1.24	High	High	High	High	High	High	High	High	High	High	High	High	1
High	Master Protein	K9H2M3	60S ribosomal protein L21, putative	1.06	0.958	1.022	0.965206	0.966872	0.978666	0	FALSE	56.897	53	10	81	10	160	18.3	10.17	213.86	10	Pf01157	26229267	PDIP_09440	PDIP_09440	0	0	105	94.8	99	101.2	1.02	0.59	1.12	0.55	High	High	High	High	High	High	High	High	High	High	High	High	1
High	Master Protein	K9G0P9	Hsc70 cochaperone (SGT), putative	1.16	1.132	1.002	0.64878	0.681243	0.988427	0	FALSE	143.858	62	17	81	17	351	36.2	5	255.89	17	Pf00515, Pf07719, Pf09280, Pf13414	26232326	PDIP_40080	PDIP_40080	0	0	108	105.4	93.1	93.4	1.15	1.96	1.23	2.29	High	High	High	High	High	High	High	High	High	High	High	High	1
High	Master Protein	K9GVG9	RuvB-like helicase	0.978	0.984	1.017	0.997881	0.988526	0.985841	0	FALSE	110.601	45	16	81	16	458	49.9	6.55	227.07	16	Pf00004, Pf05496, Pf06068, Pf06414, Pf07726	26231625	PDIP_33050	PDIP_33050	0	0	98.4	98.9	100.5	102.2	3.95	4.17	3.32	9.1	High	High	High	High	High	High	High	High	High	High	High	High	1
High	Master Protein	K9FSD6	Septin AspA, putative	0.887	0.892	1.01	0.70002	0.721785	0.987511	0	FALSE	90.767	41	14	81	13	380	43.2	5.1	219.71	14	Pf00735	26233494	PDIP_51770	PDIP_51770	0	1	93.7	94.2	105.6	106.6	1.75	0.21	1.56	0.63	High	High	High	High	High	High	High	High	High	High	High	High	1
High	Master Protein	K9FHR5	tRNA-binding domain-containing protein	1.075	0.993	0.967	0.94781	0.994031	0.987511	0	FALSE	137.907	51	17	81	17	444	47.6	6.7	237.51	17	Pf01588, Pf13410, Pf14497		PDIG_71570		0	0	106.6	98.5	99.1	95.8	1.3	3.29	2.58	2.23	High	High	High	High	High	High	High	High	High	High	High	High	1
High	Master Protein	K9FM78	Carbamoyl-phosphate synthase, large subunit	1.054	1.086	1.027	0.972478	0.89111	0.95598	0	FALSE	148.121	31	33	80	31	1166	128	5.55	205.64	33	Pf00289, Pf01071, Pf02222, Pf02786, Pf02787, Pf07478, Pf13535, Pf13549, Pf15632	26234775	PDIP_64590	PDIP_64590	0	0	101.1	104.3	96	98.6	0.51	1.05	0.53	0.36	High	High	High	High	High	High	High	High	High	High	High	High	1
High	Master Protein	K9GDN4	Coatomer subunit alpha	0.946	0.98	0.986	0.945923	0.979999	0.998656	0	FALSE	157.112	30	34	80	33	1213	136	6.24	220.72	34	Pf00400, Pf04053, Pf06957		PDIG_03790		0	1	96.7	100.2	102.2	100.8	0.66	0.98	1.23	0.5	High	High	High	High	High	High	High	High	High	High	High	High	1
High	Master Protein	K9GJL6	MFS phosphate transporter, putative	0.846	0.824	1.011	0.407578	0.251232	0.987511	0	FALSE	98.284	24	14	80	14	664	75.3	7.94	245.6	14	Pf00083		PDIG_29720		0	0	92	89.5	108.7	109.9	1.22	1.33	1.12	1.04	High	High	High	High	High	High	High	High	High	High	High	High	1
High	Master Protein	K9FL26	Nuclear segregation protein, putative	0.992	1.047	1.033	0.997881	0.966872	0.934186	0	FALSE	139.063	54	29	80	29	499	56	8.78	236.91	29	Pf04111, Pf12128, Pf13166, Pf13949	26235008	PDIP_66920	PDIP_66920	0	0	97.4	102.8	98.2	101.5	0.8	1.56	0.55	1.79	High	High	High	High	High	High	High	High	High	High	High	High	1
High	Master Protein	K9FVD8	Protein transport protein SEC31	1.041	1.114	0.992	0.983878	0.769028	0.998656	0	FALSE	160.691	31	32	80	32	1268	137	6.49	216.46	32	Pf00400, Pf03154, Pf07223, Pf07304, Pf07415, Pf10349		PDIG_43960		0	0	100.4	107.4	96.5	95.7	2.15	0.87	2.12	1.79	High	High	High	High	High	High	High	High	High	High	High	High	1
High	Master Protein	K9GIF1	Succinyl-CoA:3-ketoacid-coenzyme A transferase	1.059	0.973	0.956	0.966291	0.977087	0.971523	0	FALSE	118.709	45	17	80	17	493	52.5	6.71	228.26	17	Pf01144	26232691	PDIP_43730	PDIP_43730	0	0	106.2	97.6	100.3	95.9	1.44	2.38	2.13	1.55	High	High	High	High	High	High	High	High	High	High	High	High	1
High	Master Protein	K9G1S7	T-complex protein 1, zeta subunit, putative	0.993	0.954	0.936	0.997881	0.966872	0.869003	0	FALSE	88.44	38	20	80	20	542	58.7	6.32	189.64	20	Pf00118		PDIG_66820		0	0	102.3	98.2	103	96.5	0.24	1.21	0.48	1.63	High	High	High	High	High	High	High	High	High	High	High	High	1
High	Master Protein	K9GE33	Proteasome subunit alpha type	0.954	0.967	1.049	0.954804	0.971426	0.851881	0	FALSE	94.344	58	14	79	14	257	28.2	5.5	266.28	14	Pf00227, Pf10584	26230148	PDIP_18250	PDIP_18250	0	0	96.1	97.5	100.8	105.7	1.77	1.52	1.31	1.88	High	High	High	High	High	High	High	High	High	High	High	High	1
High	Master Protein	K9G146	Psi-producing oxygenase C	1.093	1.234	1.249	0.911399	0.200323	0.00145259	0	FALSE	148.67	30	34	79	34	1121	126	6.65	209.7	34	Pf03098	26235863	PDIP_75470	PDIP_75470	0	0	95.5	107.9	87.4	109.2	1.88	0.39	1.77	1.5	High	High	High	High	High	High	High	High	High	High	High	High	1
High	Master Protein	K9GGB7	Ribosomal L18ae protein family	1.075	1.097	1.028	0.94781	0.843833	0.95315	0	FALSE	69.854	42	9	78	9	221	25.6	10.27	232.7	9	Pf01775	26230377	PDIP_20540	PDIP_20540	0	0	102.4	104.5	95.2	97.9	0.82	0.52	1.75	0.69	High	High	High	High	High	High	High	High	High	High	High	High	1
High	Master Protein	K9GI55	Translationally-controlled tumor protein homolog	1.162	1.065	0.948	0.633726	0.953249	0.943683	0	FALSE	70.876	50	7	78	7	184	20.7	4.83	189.39	7	Pf00838	26229493	PDIP_11700	PDIP_11700	0	0	111.4	102	95.8	90.8	1.84	1.96	1.22	3.18	High	High	High	High	High	High	High	High	High	High	High	High	1
High	Master Protein	K9H8Q5	AAA domain-containing protein	0.948	0.97	0.999	0.947387	0.974687	0.994923	0	FALSE	128.868	49	24	77	24	439	48.9	7.2	206.25	24	Pf00004, Pf00158, Pf07724, Pf07726, Pf07728, Pf13191, Pf13401, Pf14532	26229018	PDIP_06950	PDIP_06950	0	0	96.8	99	102.1	102	1.55	1.04	1.28	1.58	High	High	High	High	High	High	High	High	High	High	High	High	1
High	Master Protein	K9FHU1	Acyl-CoA dehydrogenase, putative	0.976	0.988	0.918	0.974101	0.986788	0.708085	0	FALSE	109.596	56	19	77	18	436	47.3	8.41	224.32	19	Pf00441, Pf02770, Pf02771, Pf08028	26234917	PDIP_66010	PDIP_66010	0	1	100.6	101.8	103	94.6	0.46	0.41	0.67	0.48	High	High	High	High	High	High	High	High	High	High	High	High	1
High	Master Protein	K9GFY6	Alpha-NAC	1.157	1.067	0.997	0.665476	0.953249	0.996059	0	FALSE	92.26	59	9	77	9	202	21.9	4.83	243.8	9	Pf01849		PDIG_45160		0	0	109.7	101.1	94.8	94.5	1.26	1.75	1.54	1	High	High	High	High	High	High	High	High	High	High	High	High	1
High	Master Protein	K9GT63	Eukaryotic translation initiation factor 3 subunit E	1.015	0.975	0.995	0.99848	0.977087	0.998374	0	FALSE	100.891	42	17	77	17	452	51.8	5.26	175.68	17	Pf01399, Pf09440	26231287	PDIP_29670	PDIP_29670	0	0	101.9	97.8	100.4	99.9	0.96	1.04	1.85	1.74	High	High	High	High	High	High	High	High	High	High	High	High	1
High	Master Protein	K9GDM3	Regulatory protein SUAPRGA1	0.944	1.009	0.938	0.936171	0.996255	0.875112	0	FALSE	86.071	42	11	77	11	289	32.7	4.6	249.51	11	Pf02330		PDIG_03690		0	0	97.1	103.7	102.8	96.5	0.24	0.72	1.37	1.65	High	High	High	High	High	High	High	High	High	High	High	High	1
High	Master Protein	K9GH60	RNase L inhibitor of the ABC superfamily, putative	1.065	1.002	0.96	0.960432	0.998813	0.985841	0	FALSE	136.088	44	26	77	26	648	72.3	7.05	184.34	26	Pf00005, Pf00037, Pf02463, Pf03215, Pf04068, Pf12838, Pf13187, Pf13237, Pf13304, Pf13484, Pf14697	26228939	PDIP_06160	PDIP_06160	0	0	105.8	99.5	99.3	95.4	1.04	2.22	1.13	0.26	High	High	High	High	High	High	High	High	High	High	High	High	1
High	Master Protein	K9GZ15	Aflatoxin b1 aldehyde reductase-like protein, putative	0.998	0.982	0.947	0.99848	0.98465	0.935035	0	FALSE	85.684	57	18	76	18	347	39.1	6.95	242.16	18	Pf00248	26231099	PDIP_27790	PDIP_27790	0	0	101.7	100	101.9	96.5	1.33	2.14	1.23	1.91	High	High	High	High	High	High	High	High	High	High	High	High	1
High	Master Protein	K9G9D1	Phosphoacetylglucosamine mutase	1.076	1.055	1.074	0.947387	0.966872	0.642613	0	FALSE	132.748	49	21	76	21	539	58.4	5.96	239.59	21	Pf00408, Pf02878, Pf02879		PDIG_59750		0	0	102.4	100.3	95.1	102.1	0.66	1.66	1.35	0.85	High	High	High	High	High	High	High	High	High	High	High	High	1
High	Master Protein	K9G337	Prolyl-tRNA synthetase	0.923	0.92	0.925	0.864993	0.869153	0.769692	0	FALSE	121.834	40	19	76	19	597	66	7.09	192.2	19	Pf00587, Pf03129, Pf09180		PDIG_71310		0	0	98	97.7	106.2	98.2	0.9	1.47	0.36	1.17	High	High	High	High	High	High	High	High	High	High	High	High	1
High	Master Protein	K9FBS0	CRAL-TRIO domain-containing protein	0.999	1.01	0.906	0.99848	0.994599	0.575932	0	FALSE	110.225	55	18	75	18	331	37.2	5.52	195.45	18	Pf00650, Pf13716	26235957	PDIP_76410	PDIP_76410	0	0	102.1	103.2	102.2	92.6	1.75	1.63	1.6	1.99	High	High	High	High	High	High	High	High	High	High	High	High	1
High	Master Protein	K9FAQ6	Endonuclease	0.929	0.912	1.041	0.895346	0.826267	0.88227	0	FALSE	113.398	61	16	75	16	322	35.1	9.09	205.8	16	Pf01223	26236755	PDIP_84410	PDIP_84410	0	0	95.7	94	103	107.3	2.35	1.65	0.69	2.48	High	High	High	High	High	High	High	High	High	High	High	High	1
High	Master Protein	K9G8M2	Eukaryotic translation initiation factor 5B	1.116	1.017	0.963	0.83737	0.986788	0.985841	0	FALSE	138.925	30	28	75	28	1047	116	5.72	204.25	28	Pf00009, Pf01926, Pf03029, Pf03144, Pf11987		PDIG_52050		0	0	109	99.4	97.6	94	0.27	1.32	1.67	0.35	High	High	High	High	High	High	High	High	High	High	High	High	1
High	Master Protein	K9F721	H/ACA ribonucleoprotein complex subunit CBF5	1.078	1.007	0.975	0.945923	0.998123	0.987511	0	FALSE	112.713	28	19	75	19	762	84.9	9.33	213.47	19	Pf01472, Pf01509, Pf04511, Pf08068		PDIG_84710		0	0	106.2	99.2	98.5	96	2.14	2.02	2.28	1.82	High	High	High	High	High	High	High	High	High	High	High	High	1
High	Master Protein	K9FUH9	Acetyl-coenzyme A synthetase	0.912	0.822	1.092	0.827547	0.242629	0.468964	0	FALSE	107.747	31	21	74	21	669	74.2	6.27	213.01	21	Pf00501, Pf13193		PDIG_87380		0	0	95.4	85.9	104.5	114.2	1.28	1.09	1.69	1.11	High	High	High	High	High	High	High	High	High	High	High	High	1
High	Master Protein	K9F838	Cyclopropane-fatty-acyl-phospholipid synthase, putative	0.896	0.904	1.065	0.745745	0.792215	0.711438	0	FALSE	86.877	33	16	74	16	517	58.7	6.73	164.7	16	Pf02353, Pf08241, Pf08242, Pf12847, Pf13489, Pf13659, Pf13847	26236561	PDIP_82450	PDIP_82450	0	0	92.7	93.5	103.5	110.2	1.53	1.96	3.37	0.37	High	High	High	High	High	High	High	High	High	High	High	High	1
High	Master Protein	K9H1W5	60S ribosomal protein L36	1.17	1.201	0.985	0.587425	0.320443	0.998656	0	FALSE	105.162	15	19	73	19	1108	126	8.53	199.38	19	Pf01158, Pf09797	26229570	PDIP_12470	PDIP_12470	0	0	107.5	110.3	91.8	90.5	6.78	7.72	9.61	8.85	High	High	High	High	High	High	High	High	High	High	High	High	1
High	Master Protein	K9FBN3	Cytoplasmic asparaginyl-tRNA synthetase, putative	0.984	0.946	0.98	0.989995	0.958867	0.994934	0	FALSE	111.33	41	19	73	19	536	60.9	5.64	201.7	19	Pf00152, Pf01336		PDIG_83190		0	0	100.6	96.8	102.3	100.2	0.23	1.42	2.02	1.67	High	High	High	High	High	High	High	High	High	High	High	High	1
High	Master Protein	K9G131	Isoleucyl-tRNA synthetase	0.976	0.997	1.014	0.974101	0.998123	0.987511	0	FALSE	124.134	31	27	73	27	1075	123.4	5.94	196.47	27	Pf00133, Pf08264, Pf09334	26235056	PDIP_67400	PDIP_67400	0	0	97.9	100	100.3	101.7	4.37	5.19	5.25	4.63	High	High	High	High	High	High	High	High	High	High	High	High	1
High	Master Protein	K9GB19	Trypsin-like serine protease, putative	1.585	2.05	1.981	3.19147e-05	1.7303e-13	9.32703e-16	0	FALSE	42.04	27	6	73	6	252	27.2	5.22	173.37	6	Pf00089, Pf13365		PDIG_09970		0	0	95.8	123.9	60.5	119.8	0.66	1.27	3.17	1.18	High	High	High	High	High	High	High	High	High	High	High	High	1
High	Master Protein	K9F8R7	Uridylate kinase	0.863	0.832	0.935	0.521965	0.295985	0.869003	0	FALSE	76.986	60	11	73	11	209	22.9	5.72	208.94	11	Pf00406, Pf13207, Pf13238, Pf13671	26236594	PDIP_82780	PDIP_82780	0	0	95.1	91.6	110.2	103.1	1.12	0.56	0.85	2.45	High	High	High	High	High	High	High	High	High	High	High	High	1
High	Master Protein	K9F5Q1	Alpha-aminoadipate reductase	1.015	1.007	1	0.99848	0.998123	0.993213	0	FALSE	142.694	29	34	72	34	1409	155	6.02	180.75	34	Pf00501, Pf00550, Pf00668, Pf01073, Pf01370, Pf07993, Pf13193, Pf13460		PDIG_87700		0	0	101	100.1	99.4	99.4	1.1	1.33	0.08	2.18	High	High	High	High	High	High	High	High	High	High	High	High	1
High	Master Protein	K9GF34	BAR domain-containing protein	1.05	1.011	0.984	0.97305	0.991024	0.998374	0	FALSE	66.781	63	15	72	15	261	30.1	5.9	148.76	15	Pf03114	26230586	PDIP_22640	PDIP_22640	0	0	103.8	100	98.9	97.3	0.38	1.94	3.17	1.24	High	High	High	High	High	High	High	High	High	High	High	High	1
High	Master Protein	K9FCL2	Coatomer subunit gamma	0.989	1.037	1.012	0.992476	0.971426	0.987511	0	FALSE	117.916	27	24	72	24	941	103.3	5.63	210.69	24	Pf01602, Pf08752	26235879	PDIP_75630	PDIP_75630	0	0	98	102.7	99.1	100.2	2.37	2.79	3.19	1.94	High	High	High	High	High	High	High	High	High	High	High	High	1
High	Master Protein	K9FLV7	NADH-ubiquinone oxidoreductase 39 kDa subunit, putative	1.082	1.116	1.057	0.933928	0.762059	0.780666	0	FALSE	96.799	50	18	72	18	382	44.1	8.4	178.26	18	Pf01073, Pf01370, Pf02719, Pf04321, Pf05368, Pf07993, Pf13460		PDIG_55670		0	0	101.7	104.9	94	99.4	0.39	0.59	1.43	0.72	High	High	High	High	High	High	High	High	High	High	High	High	1
High	Master Protein	K9GJE8	Vacuolar dynamin-like GTPase VpsA, putative	0.93	0.933	0.976	0.89678	0.929839	0.988427	0	FALSE	126.299	41	29	72	26	694	77.4	8.22	176.54	29	Pf00350, Pf01031, Pf02212	26233141	PDIP_48240	PDIP_48240	0	3	96.9	97.2	104.2	101.7	1.87	2.84	2.41	2.13	High	High	High	High	High	High	High	High	High	High	High	High	1
High	Master Protein	K9G2Q1	40S ribosomal protein S22	1.06	1.076	1.009	0.965206	0.922159	0.987511	0	FALSE	52.107	54	7	71	7	130	14.7	9.82	179.25	7	Pf00410	26234863	PDIP_65470	PDIP_65470	0	0	102.3	103.9	96.5	97.4	1.99	1.42	2.56	0.84	High	High	High	High	High	High	High	High	High	High	High	High	1
High	Master Protein	K9GH11	Arginosuccinase	1.09	1.102	1.036	0.916403	0.818446	0.910865	0	FALSE	116.399	43	19	71	19	485	54.2	6.62	202.4	19	Pf00206, Pf14698	26229022	PDIP_06990	PDIP_06990	0	0	103.1	104.2	94.6	98	1.78	2.37	3.4	1.08	High	High	High	High	High	High	High	High	High	High	High	High	1
High	Master Protein	K9FLA9	ATP synthase subunit E, putative	1.038	1.01	1.027	0.989995	0.992731	0.95598	0	FALSE	77.838	50	14	71	14	231	26.2	5.64	208.66	14	Pf01991	26234468	PDIP_61520	PDIP_61520	0	0	101.9	99.2	98.1	100.8	0.91	0.94	1.21	0.77	High	High	High	High	High	High	High	High	High	High	High	High	1
High	Master Protein	K9FH03	Glycine cleavage system P protein	1.062	1.127	1.008	0.964199	0.713139	0.987511	0	FALSE	118.962	26	23	71	23	1057	115.3	6.68	191.8	23	Pf01212, Pf02347	26235087	PDIP_67710	PDIP_67710	0	0	101.2	107.4	95.3	96.1	1.33	1.77	0.92	0.63	High	High	High	High	High	High	High	High	High	High	High	High	1
High	Master Protein	K9FC19	Hsp70 chaperone (BiP), putative	1.105	1.097	0.988	0.864993	0.843833	0.998656	0	FALSE	104.701	30	18	71	18	566	61.2	5.2	190.04	18	Pf00012, Pf06723	26235898	PDIP_75820	PDIP_75820	0	0	105.5	104.7	95.5	94.3	2.02	1.5	2.11	1.72	High	High	High	High	High	High	High	High	High	High	High	High	1
High	Master Protein	K9G6T6	Importin beta-1 subunit	1.037	1.023	0.994	0.989995	0.980534	0.998656	0	FALSE	129.466	30	22	71	22	869	95.7	4.65	183.73	22	Pf03810, Pf13513		PDIG_55880		0	0	102.4	100.9	98.7	98	2.44	3.69	2.37	3.66	High	High	High	High	High	High	High	High	High	High	High	High	1
High	Master Protein	K9G2B8	Phospholipase D	0.917	0.886	0.918	0.842736	0.673522	0.708085	0	FALSE	120.049	28	29	71	29	1125	125.4	6	177.99	29	Pf00614, Pf13091	26232085	PDIP_37670	PDIP_37670	0	0	98.6	95.2	107.5	98.7	0.86	2.18	2.04	1	High	High	High	High	High	High	High	High	High	High	High	High	1
High	Master Protein	K9GC47	T-complex protein 1 subunit gamma	1.081	1.037	0.966	0.936171	0.971426	0.987511	0	FALSE	142.903	51	25	71	25	539	59	6.21	207.35	25	Pf00118	26230645	PDIP_23230	PDIP_23230	0	0	105.9	101.5	98	94.6	1.72	1.97	2.65	1.04	High	High	High	High	High	High	High	High	High	High	High	High	1
High	Master Protein	K9GU80	26S proteasome regulatory particle subunit Rpn8, putative	0.991	0.996	1.022	0.99848	0.998791	0.978826	0	FALSE	74.342	47	13	70	13	351	39.1	5.76	163.62	13	Pf01398, Pf13012	26231781	PDIP_34630	PDIP_34630	0	0	98.9	99.4	99.8	102	0.59	1.51	0.56	1.56	High	High	High	High	High	High	High	High	High	High	High	High	1
High	Master Protein	K9GYX0	Eukaryotic translation initiation factor 3 subunit M	1.059	1.042	1.041	0.965612	0.971426	0.883315	0	FALSE	112.302	33	14	70	14	451	49.2	5.3	188.8	14	Pf01399		PDIG_11290		0	0	102.2	100.7	96.6	100.6	0.57	2.42	1.67	2.25	High	High	High	High	High	High	High	High	High	High	High	High	1
High	Master Protein	K9GEI2	Lon protease homolog, mitochondrial	0.916	0.909	0.93	0.840987	0.815014	0.8273	0	FALSE	126.975	27	28	70	28	1116	123.1	6.09	166.05	28	Pf00004, Pf01695, Pf02190, Pf05362, Pf07724, Pf07728, Pf08298, Pf13191, Pf13207, Pf13401	26229989	PDIP_16660	PDIP_16660	0	0	97.6	96.9	106.5	99.1	0.18	0.6	0.65	1.41	High	High	High	High	High	High	High	High	High	High	High	High	1
High	Master Protein	K9G8I6	Mitochondrial inner membrane AAA protease Yta12, putative	0.891	0.889	0.923	0.721082	0.697911	0.750131	0	FALSE	124.842	32	26	70	26	921	102.8	7.97	182.98	26	Pf00004, Pf01434, Pf05496, Pf06068, Pf06480, Pf07724, Pf07728, Pf13191, Pf13401		PDIG_61610		0	0	96.3	96	108	99.7	0.42	1.51	1.14	1.95	High	High	High	High	High	High	High	High	High	High	High	High	1
High	Master Protein	K9G580	Proteasome regulatory particle subunit (RpnF), putative	0.999	1.01	1.017	0.99848	0.994599	0.985841	0	FALSE	80.319	36	15	70	15	422	47.4	5.49	196.12	15	Pf01399	26235225	PDIP_69090	PDIP_69090	0	0	99.3	100.3	99.3	101.1	1.64	0.92	1.13	1.17	High	High	High	High	High	High	High	High	High	High	High	High	1
High	Master Protein	K9H4P9	Vacuolar transporter chaperone (Vtc4), putative	0.929	0.879	1.089	0.891683	0.626399	0.498927	0	FALSE	126.574	38	30	70	30	800	91.9	7.02	165.56	30	Pf02656, Pf03105, Pf09359	26230296	PDIP_19730	PDIP_19730	0	0	95.4	90.2	102.6	111.8	2.19	1.66	2.27	1.43	High	High	High	High	High	High	High	High	High	High	High	High	1
High	Master Protein	K9FNQ3	(2E,6E)-farnesyl diphosphate synthase	0.959	0.928	1.03	0.960595	0.906916	0.952965	0	FALSE	80.318	29	12	68	11	347	39.8	5.19	180	12	Pf00348		PDIG_53170		0	0	98	94.8	102.1	105.2	0.79	3.87	2.41	1.21	High	High	High	High	High	High	High	High	High	High	High	High	1
High	Master Protein	K9GZC5	HC-toxin synthetase	1.165	1.408	1.265	0.570088	0.00347748	0.000480936	0	FALSE	152.546	11	38	68	38	4073	449.7	5.86	179.43	38	Pf00501, Pf00550, Pf00668, Pf13193		PDIG_09960		0	0	96.4	116.4	82.7	104.6	1.7	2.87	1.92	1.68	High	High	High	High	High	High	High	High	High	High	High	High	1
High	Master Protein	K9GN44	NH2-terminal acetyltransferase catalytic subunit (NAT1), putative	0.976	0.992	0.966	0.974101	0.990048	0.987511	0	FALSE	133.655	36	32	68	32	834	95.2	7.33	163.11	32	Pf00515, Pf12569, Pf13414, Pf13432	26232600	PDIP_42820	PDIP_42820	0	0	99.2	100.9	101.7	98.2	1.31	0.98	0.64	1.64	High	High	High	High	High	High	High	High	High	High	High	High	1
High	Master Protein	K9G6Z1	Histone-glutamine methyltransferase	1.188	0.986	0.916	0.496281	0.986788	0.686994	0	FALSE	121.545	39	14	67	14	357	37.3	10.26	203.63	14	Pf01269, Pf08704, Pf13847	26235002	PDIP_66860	PDIP_66860	0	0	116.2	96.4	97.8	89.6	3.22	2.04	3.17	2.3	High	High	High	High	High	High	High	High	High	High	High	High	1
High	Master Protein	K9FUI0	KOW domain-containing protein	1.013	1.056	1.01	0.99848	0.966872	0.987511	0	FALSE	50.424	34	11	67	11	196	22	10.27	164.32	11	Pf00467, Pf01929		PDIG_45170		0	0	99.3	103.6	98.1	99	0.32	1.38	1.37	1.94	High	High	High	High	High	High	High	High	High	High	High	High	1
High	Master Protein	K9G4T1	NADH dehydrogenase [ubiquinone] flavoprotein 1, mitochondrial	0.996	1.036	1.011	0.998017	0.973173	0.987511	0	FALSE	116.988	41	19	67	19	495	54.4	8.1	189.43	19	Pf01512, Pf10531, Pf10589	26231657	PDIP_33370	PDIP_33370	0	0	98.5	102.5	99	100	1.38	0.09	1.81	0.34	High	High	High	High	High	High	High	High	High	High	High	High	1
High	Master Protein	K9G0G2	Proteasome regulatory particle subunit Rpt2, putative	0.985	0.999	0.995	0.989995	0.998791	0.997291	0	FALSE	98.57	43	19	67	19	464	51.5	5.76	198.69	19	Pf00004, Pf00910, Pf05673, Pf07724, Pf07726, Pf07728, Pf13191, Pf13401		PDIG_33530		0	0	99	100.4	100.5	100.1	0.65	1.04	0.79	1.27	High	High	High	High	High	High	High	High	High	High	High	High	1
High	Master Protein	K9GPE2	Aspartyl aminopeptidase	0.894	0.889	1.015	0.795295	0.761939	0.987511	0	FALSE	100.812	43	15	66	15	486	53	6.09	208.26	15	Pf02127		PDIG_20410		0	0	94.1	93.6	105.3	106.9	1.17	1.09	0.89	1.04	High	High	High	High	High	High	High	High	High	High	High	High	1
High	Master Protein	K9GCD7	CCT-theta	1.009	0.995	0.974	0.99999	0.996255	0.987511	0	FALSE	108.346	26	20	66	20	839	91.2	5.53	195.32	20	Pf00118, Pf01435	26230888	PDIP_25680	PDIP_25680	0	0	101.5	100	100.6	97.9	1.05	2.42	1.22	2.37	High	High	High	High	High	High	High	High	High	High	High	High	1
High	Master Protein	K9H4N2	Eukaryotic translation initiation factor 3 subunit D	1.084	1.036	0.927	0.932283	0.972581	0.795748	0	FALSE	99.478	37	20	66	20	591	65.3	5.44	147.13	20	Pf05091	26228623	PDIP_03000	PDIP_03000	0	0	107.1	102.4	98.8	91.6	1.59	0.84	3.09	1.54	High	High	High	High	High	High	High	High	High	High	High	High	1
High	Master Protein	K9FZ06	Eukaryotic translation initiation factor 3 subunit L	1.036	0.981	0.996	0.989995	0.979999	0.996059	0	FALSE	70.713	25	12	66	12	475	54.8	5.29	167.03	12	Pf10255		PDIG_29840		0	0	103.3	97.8	99.7	99.3	1.26	1.95	2.09	0.97	High	High	High	High	High	High	High	High	High	High	High	High	1
High	Master Protein	K9GXN3	Exportin KapK	0.972	0.959	1.026	0.97305	0.966872	0.960366	0	FALSE	137.939	27	28	66	28	1072	122.7	5.26	192.89	28	Pf03810, Pf08389, Pf08767		PDIG_03100		0	0	98.2	97	101.1	103.7	1.26	0.51	0.82	0.87	High	High	High	High	High	High	High	High	High	High	High	High	1
High	Master Protein	K9FX15	Hydrophobin	1.988	2.728	1.76	9.67423e-12	1.27815e-15	9.32703e-16	0	FALSE	77.9	69	5	66	4	164	16.3	5.31	249.83	5	Pf01185		PDIG_33760		0	1	106.4	146	53.5	94.2	0.91	2.16	7.1	1.74	High	High	High	High	High	High	High	High	High	High	High	High	1
High	Master Protein	K9H640	Proteasome regulatory particle subunit Rpt6, putative	0.995	0.978	1.019	0.997881	0.979999	0.985841	0	FALSE	102.898	50	17	66	16	389	43.4	8.18	189.07	17	Pf00004, Pf01057, Pf01078, Pf06068, Pf06414, Pf07724, Pf07726, Pf07728, Pf13191, Pf13207, Pf13401	26229813	PDIP_14900	PDIP_14900	0	0	99.7	98	100.2	102.1	0.63	0.93	1.91	1.74	High	High	High	High	High	High	High	High	High	High	High	High	1
High	Master Protein	K9GGC4	Ribosomal protein L15	0.997	0.841	0.968	0.99848	0.359721	0.987511	0	FALSE	53.201	17	9	66	9	518	58.7	10.04	187.6	9	Pf00827	26230387	PDIP_20650	PDIP_20650	0	0	104.7	88.4	105.1	101.7	1.88	2.97	3.73	1.39	High	High	High	High	High	High	High	High	High	High	High	High	1
High	Master Protein	K9GT75	S-methyl-5'-thioadenosine phosphorylase	0.917	0.919	1.004	0.843524	0.869153	0.987511	0	FALSE	83.414	40	11	66	11	310	34	6.47	182.38	11	Pf01048	26231942	PDIP_36240	PDIP_36240	0	0	95.5	95.7	104.1	104.6	1.36	1.39	0.97	1.12	High	High	High	High	High	High	High	High	High	High	High	High	1
High	Master Protein	K9FRB0	Ubiquitinyl hydrolase 1	0.942	0.955	0.963	0.932283	0.966872	0.985841	0	FALSE	130.491	31	32	66	32	1085	124.5	5.73	153.02	32	Pf00443, Pf00917, Pf12436, Pf13423, Pf14533		PDIG_53900		0	0	97.6	98.9	103.7	99.8	1	1.76	2.47	1.94	High	High	High	High	High	High	High	High	High	High	High	High	1
High	Master Protein	K9FQ14	Actin cytoskeleton organization protein (Cro1), putative	1.157	1.119	1.283	0.665476	0.748566	0.000227264	0	FALSE	128.556	27	21	65	21	838	90.3	5.57	169.95	21	Pf11701	26234342	PDIP_60260	PDIP_60260	0	0	101.6	98.2	87.7	112.5	0.21	0.47	1.42	1.06	High	High	High	High	High	High	High	High	High	High	High	High	1
High	Master Protein	K9GAK5	Aspartate-semialdehyde dehydrogenase	1.1	1.105	1.078	0.884079	0.810027	0.590031	0	FALSE	87.443	38	14	65	14	435	47.1	8.46	190.16	14	Pf01118, Pf02774		PDIG_04670		0	0	102.7	103.2	93.4	100.7	2.22	2.29	2.13	2.39	High	High	High	High	High	High	High	High	High	High	High	High	1
High	Master Protein	K9FB35	Coronin	0.944	0.936	0.951	0.936416	0.943059	0.952965	0	FALSE	86.351	32	20	65	20	602	66	5.76	151.5	20	Pf00400, Pf08953, Pf08954	26236141	PDIP_78250	PDIP_78250	0	0	98.6	97.7	104.4	99.3	1.04	1.68	2.87	1.84	High	High	High	High	High	High	High	High	High	High	High	High	1
High	Master Protein	K9FTH9	Cytochrome c oxidase subunit Va, putative	0.977	0.992	0.9	0.974101	0.990048	0.51995	0	FALSE	73.31	59	10	65	10	158	17.8	6.02	203.58	10	Pf02284	26233432	PDIP_51150	PDIP_51150	0	0	101	102.6	103.4	93.1	1.78	1.32	1	2.24	High	High	High	High	High	High	High	High	High	High	High	High	1
High	Master Protein	K9FZ63	Enoyl-CoA hydratase/isomerase family protein	0.844	0.845	0.853	0.389246	0.390363	0.109426	0	FALSE	91.924	42	13	65	13	293	31.3	8.73	194.06	13	Pf00378		PDIG_29290		0	0	95.3	95.5	112.9	96.3	0.38	0.46	0.96	1.16	High	High	High	High	High	High	High	High	High	High	High	High	1
High	Master Protein	K9FQB9	HECT domain-containing protein	0.998	0.972	1.015	0.99848	0.977087	0.987511	0	FALSE	126.008	9	34	65	34	4406	489.6	5.14	152.88	34	Pf00156, Pf00632, Pf06012, Pf06025, Pf13793, Pf14377, Pf14572, Pf15346		PDIG_87140		0	0	100.2	97.6	100.4	101.9	1.84	0.55	0.53	1.39	High	High	High	High	High	High	High	High	High	High	High	High	1
High	Master Protein	K9GE70	Hsp90 chaperone protein kinase-targeting subunit	0.775	0.783	0.844	0.0582649	0.0773656	0.0777543	0	FALSE	104.525	49	19	65	19	482	53.5	4.89	146.4	19	Pf03234, Pf08564, Pf08565		PDIG_39860		0	0	91.2	92.1	117.6	99.2	1.41	0.29	1.55	1.21	High	High	High	High	High	High	High	High	High	High	High	High	1
High	Master Protein	K9GIY9	Phosphotransmitter protein Ypd1, putative	0.918	0.87	1.031	0.843524	0.561588	0.944363	0	FALSE	82.279	76	16	65	16	198	22.8	4.7	147.42	16	Pf01627		PDIG_39560		0	0	96.1	91.1	104.8	108	2.45	2.85	4.39	0.24	High	High	High	High	High	High	High	High	High	High	High	High	1
High	Master Protein	K9F9X6	Spermidine synthase (Putrescine aminopropyltransferase)	0.987	0.937	0.982	0.99043	0.948234	0.996059	0	FALSE	70.506	34	8	65	8	293	33.1	5.62	181.58	8	Pf01564, Pf13659		PDIG_78160		0	0	101.1	96	102.4	100.6	1.33	1.38	2.87	1.58	High	High	High	High	High	High	High	High	High	High	High	High	1
High	Master Protein	K9GAZ8	3-isopropylmalate dehydratase	0.968	0.984	0.994	0.977338	0.986788	0.998656	0	FALSE	127.714	37	23	64	23	774	84.2	6.01	141.61	23	Pf00330, Pf00694		PDIG_06070		0	0	98.1	99.8	101.4	100.8	1.17	0.28	1.18	1.31	High	High	High	High	High	High	High	High	High	High	High	High	1
High	Master Protein	K9FL84	Aryl-alcohol dehydrogenase (AAD), putative	0.915	1.11	1.009	0.840481	0.792215	0.987511	0	FALSE	92.687	39	14	64	12	387	42.5	6.54	172.99	14	Pf00248	26234524	PDIP_62080	PDIP_62080	0	2	90.8	110.1	99.1	100	1.75	3.27	0.31	2.96	High	High	High	High	High	High	High	High	High	High	High	High	1
High	Master Protein	K9GJP9	NIPSNAP family protein	1.146	1.138	1.158	0.689563	0.657124	0.0865104	0	FALSE	78.466	49	17	64	17	380	43.8	8.78	178.1	17	Pf07978	26229242	PDIP_09190	PDIP_09190	0	0	103.2	102.5	90.1	104.3	1	1.64	2.08	1.33	High	High	High	High	High	High	High	High	High	High	High	High	1
High	Master Protein	K9FJH9	Nonsense-mediated mRNA decay protein (Nmd5), putative	1.038	0.987	1	0.989285	0.986788	0.993213	0	FALSE	115.705	23	23	64	23	1022	115.6	4.68	141.02	23	Pf03810, Pf08389, Pf08506	26234782	PDIP_64660	PDIP_64660	0	0	103.2	98.1	99.4	99.3	1.54	2.46	2.53	0.89	High	High	High	High	High	High	High	High	High	High	High	High	1
High	Master Protein	K9FJY5	Rho GTPase Rho1	0.984	0.919	0.983	0.989995	0.869153	0.996195	0	FALSE	83.606	49	11	64	11	198	22.1	6.76	195.39	11	Pf00009, Pf00025, Pf00071, Pf08477		PDIG_59300		0	0	101.3	94.6	102.9	101.2	1.46	0.88	0.82	1.44	High	High	High	High	High	High	High	High	High	High	High	High	1
High	Master Protein	K9G6C0	Alpha-acetolactate decarboxylase	1.695	1.219	1.637	6.89806e-07	0.251232	9.32703e-16	0	FALSE	73.43	49	12	63	12	236	26.3	5.85	161.47	12	Pf03306		PDIG_14850		0	0	122.1	87.8	72.1	118	1.57	1.02	1.71	0.07	High	High	High	High	High	High	High	High	High	High	High	High	1
High	Master Protein	K9FE39	CCT-alpha	0.991	0.95	0.915	0.997881	0.966872	0.677072	0	FALSE	103.752	37	22	63	22	566	61.5	6.33	185.66	22	Pf00118		PDIG_71300		0	0	102.8	98.6	103.7	94.9	1.37	0.8	1.8	0.66	High	High	High	High	High	High	High	High	High	High	High	High	1
High	Master Protein	K9F8X5	Mannitol 2-dehydrogenase	1.057	1.149	1.072	0.969377	0.585578	0.652756	0	FALSE	104.802	40	20	63	20	513	58	6.01	181.97	20	Pf01232, Pf08125		PDIG_82700		0	0	98.8	107.5	93.5	100.2	1.67	0.94	1.72	1.14	High	High	High	High	High	High	High	High	High	High	High	High	1
High	Master Protein	K9GR13	Mitochondrial inner membrane translocase subunit TIM44, putative	0.942	0.975	0.924	0.932283	0.977087	0.768768	0	FALSE	109.59	45	24	63	24	509	57.3	8.88	161.61	24	Pf04280	26232327	PDIP_40090	PDIP_40090	0	0	98.1	101.6	104.1	96.3	1.56	1.78	1.01	2.36	High	High	High	High	High	High	High	High	High	High	High	High	1
High	Master Protein	K9FSX4	Mitochondrial outer membrane translocase receptor (TOM70), putative	1.008	1.05	0.953	0.99848	0.966872	0.952965	0	FALSE	124.61	40	17	63	17	622	68.8	5.21	199.37	17	Pf13371, Pf13414, Pf13424, Pf13432		PDIG_90500		0	0	100.5	104.7	99.7	95	1.48	1.66	0.11	0.28	High	High	High	High	High	High	High	High	High	High	High	High	1
High	Master Protein	K9G4T3	Proteasome regulatory particle subunit Rpt5, putative	0.973	0.974	0.975	0.974101	0.977087	0.988165	0	FALSE	129.764	49	20	63	20	462	51.5	4.93	194.64	20	Pf00004, Pf01078, Pf05496, Pf07728, Pf13191		PDIG_59820		0	0	99.2	99.3	102	99.4	1.76	1.3	0.7	2.34	High	High	High	High	High	High	High	High	High	High	High	High	1
High	Master Protein	K9G6I6	Ribosomal protein L26	1.019	1.041	1.043	0.99848	0.971426	0.874896	0	FALSE	53.459	42	10	63	10	133	14.9	10.52	179.76	10	Pf00467		PDIG_14070		0	0	99.3	101.5	97.5	101.7	1.03	1.31	2.39	0.14	High	High	High	High	High	High	High	High	High	High	High	High	1
High	Master Protein	K9FGJ2	3-hydroxy-3-methylglutaryl coenzyme A synthase	1.332	1.157	1.628	0.0401062	0.553225	9.32703e-16	0	FALSE	75.037	28	12	62	12	455	50.1	5.95	165.84	12	Pf01154, Pf08540		PDIG_64840		0	0	104.1	90.4	78.2	127.3	3.83	2.25	6.01	1.27	High	High	High	High	High	High	High	High	High	High	High	High	1
High	Master Protein	K9G2U7	Assimilatory sulfite reductase (NADPH)	1.011	1.032	1.079	0.99999	0.97492	0.576742	0	FALSE	136.494	24	35	62	35	1526	168	6.04	148.79	35	Pf00258, Pf01077, Pf01855, Pf03460		PDIG_72040		0	0	98.1	100.2	97	104.7	1.99	1.44	2.45	1.62	High	High	High	High	High	High	High	High	High	High	High	High	1
High	Master Protein	K9FCP1	Methylmalonate-semialdehyde dehydrogenase (CoA acylating)	0.898	0.939	0.968	0.756499	0.9515	0.987511	0	FALSE	84.156	35	17	62	16	589	62.7	7.37	179.77	17	Pf00171		PDIG_74190		0	1	94.4	98.7	105.1	101.8	0.58	1.22	1.37	0.55	High	High	High	High	High	High	High	High	High	High	High	High	1
High	Master Protein	K9GM07	Pre-mRNA splicing helicase, putative	0.977	0.96	1.069	0.974101	0.966872	0.683751	0	FALSE	122.497	15	30	62	30	2223	250.5	5.24	145.57	30	Pf00270, Pf00271, Pf02889	26228537	PDIP_02140	PDIP_02140	0	0	97.5	95.8	99.9	106.7	0.71	0.33	0.69	0.23	High	High	High	High	High	High	High	High	High	High	High	High	1
High	Master Protein	K9GH40	Pyr_redox_2 domain-containing protein	0.877	0.85	0.898	0.632638	0.433083	0.492441	0	FALSE	92.23	43	15	62	15	440	48.2	8.87	175.75	15	Pf01266, Pf07992, Pf13454, Pf13738	26228977	PDIP_06540	PDIP_06540	0	0	96.8	93.8	110.3	99.1	1.07	3.71	2.61	2.07	High	High	High	High	High	High	High	High	High	High	High	High	1
High	Master Protein	K9G4R7	Adenine phosphoribosyltransferase	1.097	1.076	0.921	0.880107	0.922871	0.706414	0	FALSE	62.373	53	9	61	9	203	21.7	5.87	170.72	9	Pf00156		PDIG_18660		0	0	107.2	105.1	97.7	90	1.83	2.26	3.13	1.53	High	High	High	High	High	High	High	High	High	High	High	High	1
High	Master Protein	K9FK91	Calcium-transporting ATPase	0.959	0.999	0.944	0.960595	0.998791	0.910865	0	FALSE	120.382	20	17	61	17	1006	108.8	5.58	157.18	17	Pf00122, Pf00689, Pf00690, Pf00702, Pf08282, Pf12710, Pf13246, Pf13419		PDIG_59120		0	0	98.3	102.4	102.5	96.8	0.68	0.78	1.24	1.04	High	High	High	High	High	High	High	High	High	High	High	High	1
High	Master Protein	K9FA39	Cytochrome b5, putative	0.817	0.801	0.916	0.211425	0.139233	0.684037	0	FALSE	29.759	23	5	61	5	136	14.6	4.53	133.75	5	Pf00173	26236327	PDIP_80110	PDIP_80110	0	0	92.5	90.7	113.2	103.6	1.82	2.03	2.37	0.75	High	High	High	High	High	High	High	High	High	High	High	High	1
High	Master Protein	K9G0W0	Proteasome endopeptidase complex	0.927	0.939	0.985	0.882596	0.951892	0.998656	0	FALSE	62.033	41	11	61	11	259	28	5.63	160.07	11	Pf00227	26235136	PDIP_68200	PDIP_68200	0	0	96.3	97.5	103.9	102.3	0.44	2.12	1.58	0.43	High	High	High	High	High	High	High	High	High	High	High	High	1
High	Master Protein	K9FME0	Ribosomal protein S28e	1.069	1.058	1.005	0.954876	0.966872	0.987511	0	FALSE	21.35	41	3	61	3	68	7.7	10.76	196.5	3	Pf01200	26234151	PDIP_58350	PDIP_58350	0	0	103.5	102.5	96.8	97.3	0.61	0.52	1.38	1.48	High	High	High	High	High	High	High	High	High	High	High	High	1
High	Master Protein	K9G044	Catalase-peroxidase	0.795	0.728	0.902	0.131814	0.00851176	0.534988	0	FALSE	98.811	34	20	60	20	723	79.9	5.72	147.78	20	Pf00141		PDIG_68430		0	0	92.8	85	116.8	105.4	0.92	4.14	3.74	0.45	High	High	High	High	High	High	High	High	High	High	High	High	1
High	Master Protein	K9G4E9	Importin beta-3 subunit, putative	0.973	0.959	1.007	0.974101	0.966872	0.987511	0	FALSE	127.94	26	21	60	21	1095	121.6	4.74	152.37	21	Pf13513, Pf13646		PDIG_60460		0	0	98.8	97.4	101.5	102.2	1.89	2.21	2.69	0.91	High	High	High	High	High	High	High	High	High	High	High	High	1
High	Master Protein	K9FYL5	L-fuconate dehydratase	0.966	0.97	0.986	0.969377	0.974687	0.998656	0	FALSE	93.61	44	18	60	18	452	50	5.63	157.25	18	Pf01188, Pf02746, Pf13378		PDIG_30570		0	0	98.5	98.9	102	100.6	1.33	3.67	0.9	3.95	High	High	High	High	High	High	High	High	High	High	High	High	1
High	Master Protein	K9G0K0	NADH-ubiquinone oxidoreductase 299 kDa subunit, putative	1.033	1.078	1.045	0.99043	0.915006	0.869003	0	FALSE	66.225	47	11	60	11	239	27.1	5.12	116.78	11	Pf04716		PDIG_29630		0	0	99.5	103.7	96.2	100.6	1.17	2.07	1.34	1.96	High	High	High	High	High	High	High	High	High	High	High	High	1
High	Master Protein	K9FHU6	Ornithine aminotransferase	0.93	0.916	0.984	0.924964	0.869153	0.997291	0	FALSE	101.458	52	16	60	16	451	48.9	6.32	164.68	16	Pf00155, Pf00202, Pf01212	26235561	PDIP_72450	PDIP_72450	0	0	97.1	95.7	104.4	102.8	0.88	2.57	0.91	0.93	High	High	High	High	High	High	High	High	High	High	High	High	1
High	Master Protein	K9FT70	Proteasome regulatory particle subunit Rpt3, putative	1.005	1.032	1.019	0.99848	0.966872	0.987511	0	FALSE	107.692	51	15	60	14	422	47	5.36	191.72	15	Pf00004, Pf00910, Pf01078, Pf05673, Pf06068, Pf07724, Pf07726, Pf07728, Pf13191, Pf13401		PDIG_81300		0	0	99.1	101.8	98.6	100.5	1.45	1.94	1.06	2.44	High	High	High	High	High	High	High	High	High	High	High	High	1
High	Master Protein	K9FH80	Protein phosphatase 2a 65kd regulatory sububit	0.99	1.014	1.044	0.997696	0.986984	0.869003	0	FALSE	121.602	43	25	60	24	615	69.1	4.83	157.92	25	Pf13646	26235705	PDIP_73890	PDIP_73890	0	1	97.8	100.2	98.8	103.2	0.74	1.14	0.56	2.16	High	High	High	High	High	High	High	High	High	High	High	High	1
High	Master Protein	K9GAM1	Terpene cyclase	1.604	1.114	1.021	1.66409e-05	0.770494	0.98423	0	FALSE	71.505	41	12	60	12	356	40.5	4.96	173.16	12	Pf03936		PDIG_04920		0	0	135.4	94	84.4	86.2	1.67	0.48	1.42	2.22	High	High	High	High	High	High	High	High	High	High	High	High	1
High	Master Protein	K9FVI4	6-phosphogluconolactonase	1.186	1.174	1.076	0.322945	0.272144	0.869003	0	FALSE	61.271	49	9	59	9	266	28.8	5.59	162.58	9	Pf01182		PDIG_37040		0	0	106.9	105.9	90.2	97	8.88	7.17	6.18	11.49	High	High	High	High	High	High	High	High	High	High	High	High	1
High	Master Protein	K9F6J1	Importin beta-4 subunit, putative	1.074	1.003	0.998	0.936416	0.998791	0.995697	0	FALSE	120.101	30	27	59	27	1090	121.4	4.61	163.67	27	Pf02985, Pf03810, Pf13513, Pf13646		PDIG_86040		0	0	105.4	98.5	98.2	97.9	1.02	1.95	1	2.25	High	High	High	High	High	High	High	High	High	High	High	High	1
High	Master Protein	K9GV33	mRNA binding post-transcriptional regulator (Csx1), putative	1.052	0.994	1.033	0.965206	0.998791	0.934186	0	FALSE	58.164	30	9	59	9	408	43.8	6.38	150.1	9	Pf00076, Pf08777, Pf13893, Pf14259		PDIG_18570		0	0	103.2	97.5	98.1	101.3	1.24	0.58	0.37	1.45	High	High	High	High	High	High	High	High	High	High	High	High	1
High	Master Protein	K9H7X3	Multiprotein-bridging factor 1	0.882	0.881	0.932	0.671484	0.646017	0.843736	0	FALSE	71.347	64	12	59	12	154	16.7	9.92	152.38	12	Pf01381, Pf08523, Pf13560	26229201	PDIP_08780	PDIP_08780	0	0	95.5	95.4	108.2	100.9	1.45	0.92	0.41	1.83	High	High	High	High	High	High	High	High	High	High	High	High	1
High	Master Protein	K9GA12	NADPH--cytochrome P450 reductase	0.967	0.967	0.945	0.981259	0.979999	0.875511	0	FALSE	115.722	41	24	59	24	696	77	5.3	153.16	24	Pf00175, Pf00258, Pf00667		PDIG_13050		0	0	99.7	99.7	103.1	97.4	1.9	1.61	3.45	0.95	High	High	High	High	High	High	High	High	High	High	High	High	1
High	Master Protein	K9FYT4	Glutamine synthetase	1.258	1.257	0.97	0.159638	0.127318	0.987511	0	FALSE	61.549	35	12	58	12	359	39.9	5.59	148.84	12	Pf00120, Pf03951	26232764	PDIP_44460	PDIP_44460	0	0	112.2	112.1	89.2	86.5	1.13	0.55	0.56	2.34	High	High	High	High	High	High	High	High	High	High	High	High	1
High	Master Protein	K9FLF6	Histidine biosynthesis trifunctional protein	1.186	1.154	1.07	0.444971	0.521591	0.693935	0	FALSE	116.387	29	20	58	20	870	92.5	5.57	155.73	20	Pf00815, Pf01502, Pf01503		PDIG_56840		0	0	107.6	104.7	90.7	97.1	2.59	1.8	3.7	1.42	High	High	High	High	High	High	High	High	High	High	High	High	1
High	Master Protein	K9FQK2	Malic enzyme	1.102	1.072	1.131	0.880188	0.941119	0.185508	0	FALSE	92.587	48	23	58	23	602	67	6.16	131.84	23	Pf00390, Pf03949	26236829	PDIP_85150	PDIP_85150	0	0	102.3	99.6	92.9	105.1	1.23	3.59	3.71	2.36	High	High	High	High	High	High	High	High	High	High	High	High	1
High	Master Protein	K9G865	Actin cytoskeleton protein (VIP1), putative	0.838	0.687	0.927	0.348484	0.000738634	0.787353	0	FALSE	71.225	45	12	57	12	257	27.7	6.47	192.77	12	Pf14259	26234779	PDIP_64630	PDIP_64630	0	0	97.1	79.6	115.9	107.4	3.33	3.44	1.03	1.36	High	High	High	High	High	High	High	High	High	High	High	High	1
High	Master Protein	K9FU84	Glycogen synthase kinase (Skp1), putative	1.021	0.963	0.971	0.997881	0.971426	0.987511	0	FALSE	88.114	39	15	57	15	394	45	8	163.18	15	Pf00069, Pf01636, Pf07714, Pf14531		PDIG_46870		0	0	103.2	97.4	101.1	98.2	1.62	1.98	3.19	3.15	High	High	High	High	High	High	High	High	High	High	High	High	1
High	Master Protein	K9FEZ8	Mitochondrial import inner membrane translocase subunit TIM50	0.928	0.975	0.969	0.884829	0.977087	0.987511	0	FALSE	91.929	47	22	57	22	511	57.7	6.29	129.75	22	Pf03031	26235544	PDIP_72280	PDIP_72280	0	0	95.8	100.7	103.3	100.1	0.82	1.22	1.5	0.95	High	High	High	High	High	High	High	High	High	High	High	High	1
High	Master Protein	K9G4L8	PCI domain-containing protein	1.046	1.035	1.026	0.974101	0.974687	0.960366	0	FALSE	79.323	37	16	57	16	494	54.7	6.32	138.52	16	Pf01399, Pf10602	26231980	PDIP_36620	PDIP_36620	0	0	101.9	100.8	97.4	99.9	0.64	1.63	1	1.45	High	High	High	High	High	High	High	High	High	High	High	High	1
High	Master Protein	K9G6L8	Proteasome regulatory particle subunit (RpnC), putative	1.002	1.006	1.074	0.99848	0.986788	0.642613	0	FALSE	91.837	33	18	57	18	616	68.1	6.07	134.68	18	Pf00985, Pf01399, Pf08375		PDIG_19730		0	0	98.1	98.6	98	105.3	1.51	0.96	1.27	1.66	High	High	High	High	High	High	High	High	High	High	High	High	1
High	Master Protein	K9HAI4	Sulfate adenylyltransferase	1.21	1.188	1.015	0.343154	0.355385	0.987511	0	FALSE	78.732	29	14	57	14	573	64	6.98	125.71	14	Pf01583, Pf01747, Pf14306	26228399	PDIP_00760	PDIP_00760	0	0	109.7	107.7	90.7	92	1.15	2.08	2.12	1.41	High	High	High	High	High	High	High	High	High	High	High	High	1
High	Master Protein	K9H529	Transcriptional repressor TupA/RocA, putative	1.024	1.009	1.011	0.99848	0.995147	0.987511	0	FALSE	88.498	38	20	57	20	589	64.1	7.02	138.59	20	Pf00400, Pf02239, Pf02897, Pf06625, Pf06886, Pf08581, Pf13863, Pf14988	26230205	PDIP_18820	PDIP_18820	0	0	101.3	99.8	98.9	100	1.97	1.38	1.25	2.56	High	High	High	High	High	High	High	High	High	High	High	High	1
High	Master Protein	K9GBL2	Aminoacylproline aminopeptidase	0.923	0.949	0.952	0.864993	0.966872	0.95519	0	FALSE	98.08	42	21	56	21	465	51.4	5.41	141.28	21	Pf00557, Pf05195		PDIG_55340		0	0	96.5	99.3	104.6	99.6	2.2	2.14	2.71	1.66	High	High	High	High	High	High	High	High	High	High	High	High	1
High	Master Protein	K9G186	Glutathione S-transferase, putative	0.979	0.976	1.197	0.981676	0.978442	0.0172459	0	FALSE	65.963	43	11	56	11	234	26.4	6.07	138.03	11	Pf00043, Pf13409, Pf13410, Pf13417, Pf14497		PDIG_27950		0	0	94.3	94	96.3	115.3	1.74	1.72	2.84	1.32	High	High	High	High	High	High	High	High	High	High	High	High	1
High	Master Protein	K9FEH6	Arginyl-tRNA synthetase	0.945	0.937	0.897	0.946679	0.948484	0.468964	0	FALSE	115.998	36	24	55	24	645	72.4	7.25	150.4	24	Pf00750, Pf03485, Pf05746	26236164	PDIP_78480	PDIP_78480	0	0	100	99.2	105.8	95	1.3	2.34	2.57	0.63	High	High	High	High	High	High	High	High	High	High	High	High	1
High	Master Protein	K9G0X8	Cytoskeletal adapter protein sagA	0.91	0.954	0.981	0.818513	0.966872	0.995697	0	FALSE	121.931	20	21	55	21	1314	140.3	4.91	166.88	21	Pf00529, Pf00627, Pf01576, Pf02050, Pf02841, Pf03962, Pf04012, Pf04111, Pf04156, Pf05483, Pf05557, Pf05667, Pf05701, Pf06008, Pf06160, Pf06476, Pf07888, Pf07926, Pf08598, Pf09728, Pf10174, Pf10186, Pf11068, Pf11559, Pf12128, Pf12763, Pf13499, Pf13851, Pf14362, Pf15070, Pf15619		PDIG_29050		0	0	94.7	99.2	104	102.1	3.21	2.25	2.42	1.12	High	High	High	High	High	High	High	High	High	High	High	High	1
High	Master Protein	K9FHU8	Endoplasmic reticulum transmembrane protein	0.852	0.86	0.89	0.447502	0.507813	0.412508	0	FALSE	48.945	35	9	55	9	215	24.5	8.85	118.99	9	Pf05529	26234927	PDIP_66110	PDIP_66110	0	0	94.6	95.5	111	98.8	0.99	1.6	3.06	1.72	High	High	High	High	High	High	High	High	High	High	High	High	1
High	Master Protein	K9FUG5	GMP synthase [glutamine-hydrolyzing]	1.013	0.963	0.951	0.99848	0.971426	0.952965	0	FALSE	89.228	36	20	55	20	542	59.6	5.68	139.27	20	Pf00117, Pf00958, Pf02540, Pf07722		PDIG_42100		0	0	103.2	98.1	101.9	96.9	1.03	0.71	0.5	1.59	High	High	High	High	High	High	High	High	High	High	High	High	1
High	Master Protein	K9GBT8	Lactoylglutathione lyase	0.838	0.824	0.892	0.348484	0.260199	0.431397	0	FALSE	76.189	35	12	55	12	318	36.5	5.99	141.39	12	Pf00903, Pf12681, Pf13468, Pf13669		PDIG_08930		0	0	94.3	92.7	112.6	100.4	2.78	1.64	2.29	0.9	High	High	High	High	High	High	High	High	High	High	High	High	1
High	Master Protein	K9GCZ2	Nucleolin protein Nsr1, putative	1.138	1.078	0.922	0.745745	0.915832	0.744783	0	FALSE	79.466	18	11	55	11	537	55.9	5.2	131.93	11	Pf00076, Pf13893, Pf14259		PDIG_05440		0	0	110	104.2	96.7	89.1	3.27	4.4	4.78	3.75	High	High	High	High	High	High	High	High	High	High	High	High	1
High	Master Protein	K9G800	PWWP domain-containing protein	0.843	0.836	0.966	0.383445	0.320443	0.987511	0	FALSE	118.317	34	21	55	21	566	62.1	5.45	144.42	21	Pf00855		PDIG_14510		0	0	92.5	91.7	109.8	106	2.12	1.37	0.76	3.24	High	High	High	High	High	High	High	High	High	High	High	High	1
High	Master Protein	K9GES3	60S ribosomal protein L38, putative	1.051	1.039	1.03	0.97305	0.971426	0.952965	0	FALSE	16.936	37	4	54	4	79	9	10.11	131.92	4	Pf01781	26229952	PDIP_16290	PDIP_16290	0	0	102.1	100.8	97.1	100	0.69	0.75	1	2.32	High	High	High	High	High	High	High	High	High	High	High	High	1
High	Master Protein	K9G825	Amino acid transporter, putative	1.276	1.391	1.253	0.108425	0.0019212	0.00335596	0	FALSE	52.327	13	9	54	9	752	81.5	7.85	164.67	9	Pf00106, Pf01490, Pf08659, Pf13561		PDIG_54360		0	0	103.8	113.1	81.3	101.9	3.77	7.19	4.37	2.57	High	High	High	High	High	High	High	High	High	High	High	High	1
High	Master Protein	K9F430	Carnitine acetyl transferase	1.048	1.114	1.033	0.965206	0.726526	0.952965	0	FALSE	101.928	32	15	54	15	610	69.4	7.02	150.15	15	Pf00755	26237223	PDIP_89090	PDIP_89090	0	0	99.9	106.2	95.4	98.5	0.6	1.13	1.58	1.26	High	High	High	High	High	High	High	High	High	High	High	High	1
High	Master Protein	K9FX23	Inositol-3-phosphate synthase	0.889	0.909	1.039	0.738457	0.815014	0.899043	0	FALSE	77.013	36	15	54	15	533	58.7	6.05	152.27	15	Pf01658, Pf07994		PDIG_36640		0	0	92.7	94.8	104.3	108.3	0.96	2.62	1.24	2.28	High	High	High	High	High	High	High	High	High	High	High	High	1
High	Master Protein	K9GLC4	Lipid transfer protein, putative	0.827	0.836	0.995	0.272537	0.320443	0.997996	0	FALSE	62.029	57	9	54	9	132	14.2	9.47	138.4	9	Pf02036, Pf14864	26232889	PDIP_45720	PDIP_45720	0	0	90.5	91.4	109.3	108.8	1.97	3.46	3.02	1.59	High	High	High	High	High	High	High	High	High	High	High	High	1
High	Master Protein	K9FP15	NAP family protein	1.047	1.039	1.002	0.969893	0.971426	0.992028	0	FALSE	74.33	40	13	54	13	355	40.3	4.44	156.87	13	Pf00956		PDIG_54220		0	0	102.5	101.7	97.8	98	1.16	1.46	1.53	1.09	High	High	High	High	High	High	High	High	High	High	High	High	1
High	Master Protein	K9G7P6	Nuclear transport factor NTF-2, putative	1.136	1.201	0.919	0.721754	0.260199	0.66628	0	FALSE	36.476	43	4	54	4	125	13.8	4.72	139.55	4	Pf02136	26231209	PDIP_28890	PDIP_28890	0	0	106.7	112.9	94	86.4	1.39	2.44	0.14	2.23	High	High	High	High	High	High	High	High	High	High	High	High	1
High	Master Protein	K9G576	Ubiquitin carboxyl-terminal hydrolase	1.094	1.048	1.023	0.864993	0.966872	0.985841	0	FALSE	108.802	43	20	54	20	577	64.7	6.2	153.8	20	Pf00240, Pf00443, Pf13423	26234518	PDIP_62020	PDIP_62020	0	0	105.1	100.7	96	98.3	2.52	0.65	1.29	2.02	High	High	High	High	High	High	High	High	High	High	High	High	1
High	Master Protein	K9G1Z8	60S ribosomal protein L37a	1.065	1.052	0.992	0.95994	0.966872	0.998656	0	FALSE	50.996	55	8	53	8	92	10.1	10.33	148.51	8	Pf01780	26232146	PDIP_38280	PDIP_38280	0	0	103.7	102.4	97.4	96.6	0.78	0.57	0.59	1.49	High	High	High	High	High	High	High	High	High	High	High	High	1
High	Master Protein	K9F9M9	cAMP-dependent protein kinase regulatory subunit PkaR	1.099	1.078	1.016	0.864993	0.913927	0.987511	0	FALSE	78.426	41	13	53	13	414	44.9	5.17	179.89	13	Pf00027		PDIG_80260		0	0	104.9	102.8	95.4	96.9	1.32	1.05	1.33	0.44	High	High	High	High	High	High	High	High	High	High	High	High	1
High	Master Protein	K9FW80	Carrier domain-containing protein	1.103	1.112	0.949	0.871526	0.783004	0.944677	0	FALSE	113.338	21	24	53	24	1276	137.6	5.76	138.2	24	Pf00106, Pf00501, Pf00550, Pf01073, Pf01370, Pf04321, Pf07993, Pf08659, Pf13193, Pf13561	26235850	PDIP_75340	PDIP_75340	0	0	106	106.8	96.1	91.2	1.47	0.84	0.9	1.82	High	High	High	High	High	High	High	High	High	High	High	High	1
High	Master Protein	K9F7H2	E3 ubiquitin ligase complex SCF subunit	0.863	0.828	0.938	0.610132	0.320443	0.863487	0	FALSE	59.085	57	9	53	9	159	18.2	4.55	128.64	9	Pf01466, Pf03931		PDIG_85100		0	0	95.1	91.3	110.2	103.4	1.82	2.72	2.89	0.97	High	High	High	High	High	High	High	High	High	High	High	High	1
High	Master Protein	K9FWN6	Histidine--tRNA ligase	1.003	0.979	0.941	0.99848	0.979999	0.894775	0	FALSE	70.087	38	20	53	20	518	57.3	6.11	130.11	20	Pf00587, Pf03129, Pf13393		PDIG_74120		0	0	102.3	99.8	102	96	2.72	0.65	1.07	2.35	High	High	High	High	High	High	High	High	High	High	High	High	1
High	Master Protein	K9FH14	Mitochondrial enoyl reductase, putative	0.952	0.989	0.992	0.974101	0.998123	0.995697	0	FALSE	60.974	40	16	53	16	406	44.7	9.07	100.97	16	Pf00107	26235102	PDIP_67860	PDIP_67860	0	0	96.8	100.5	101.7	100.9	1.23	1.52	1.81	0.7	High	High	High	High	High	High	High	High	High	High	High	High	1
High	Master Protein	K9GBA6	Multifunctional tryptophan biosynthesis protein	1.013	1.043	1.022	0.99848	0.971426	0.978832	0	FALSE	101.484	31	21	53	21	753	81.2	6.35	155.35	21	Pf00117, Pf00218, Pf00697, Pf07722	26230969	PDIP_26490	PDIP_26490	0	0	99.4	102.3	98.1	100.3	2.4	1.35	2.31	1.6	High	High	High	High	High	High	High	High	High	High	High	High	1
High	Master Protein	K9G1R3	Rab GTPase SrgA, putative	0.907	0.888	0.981	0.804664	0.695082	0.995697	0	FALSE	55.786	48	11	53	10	206	22.8	6.06	152.34	11	Pf00009, Pf00025, Pf00071, Pf04670, Pf08477		PDIG_22350		0	1	96.1	94.1	105.9	103.9	1.01	1.14	1.19	1.06	High	High	High	High	High	High	High	High	High	High	High	High	1
High	Master Protein	K9GV77	T-complex protein 1, epsilon subunit, putative	1.09	1.043	0.98	0.89678	0.966872	0.993213	0	FALSE	106.707	42	22	53	22	548	59.8	5.34	157.41	22	Pf00118		PDIG_08370		0	0	106	101.5	97.2	95.3	0.86	0.51	1.4	2.62	High	High	High	High	High	High	High	High	High	High	High	High	1
High	Master Protein	K9GSV6	Translation initiation factor 2 alpha subunit, putative	1.102	1.009	1.012	0.86039	0.990048	0.987511	0	FALSE	70.613	46	11	53	11	307	34.8	5.52	158.59	11	Pf00575, Pf07541		PDIG_21550		0	0	106.9	97.9	97	98.2	0.79	1.94	1.31	1.34	High	High	High	High	High	High	High	High	High	High	High	High	1
High	Master Protein	K9GQS9	26S proteasome regulatory subunit RPN1	1.019	1.021	0.97	0.99848	0.984931	0.987511	0	FALSE	96.295	25	20	52	20	903	100.1	4.97	147.52	20	Pf01851		PDIG_25620		0	0	101.7	101.9	99.7	96.7	1.4	1.77	1.64	1.65	High	High	High	High	High	High	High	High	High	High	High	High	1
High	Master Protein	K9FLW3	Dienelactone hydrolase family protein	1.061	1.112	1.096	0.965206	0.781969	0.440133	0	FALSE	70.956	61	13	52	13	251	27.6	7.01	147.48	13	Pf01738, Pf12695	26234455	PDIP_61390	PDIP_61390	0	0	99.4	104.2	93.7	102.7	3.49	4.32	4.94	3.38	High	High	High	High	High	High	High	High	High	High	High	High	1
High	Master Protein	K9GJR9	Fatty acid activator Faa4, putative	1.056	0.961	1.035	0.969377	0.970006	0.921046	0	FALSE	80.028	26	15	52	15	686	74.7	6.93	148.38	15	Pf00501		PDIG_30370		0	0	104.3	94.9	98.7	102.1	0.55	0.36	1.39	1.42	High	High	High	High	High	High	High	High	High	High	High	High	1
High	Master Protein	K9G422	Fe-containing alcohol dehydrogenase, putative	1.47	2.118	1.657	0.000198341	1.27815e-15	2.83973e-12	0	FALSE	60.579	17	8	52	8	603	65.3	6.6	119.86	8	Pf00465, Pf13685		PDIG_70670		0	0	94.2	135.7	64	106.1	2.09	1.31	2.7	1.34	High	High	High	High	High	High	High	High	High	High	High	High	1
High	Master Protein	K9FSI5	Formate dehydrogenase	0.947	0.902	0.98	0.946066	0.773441	0.994934	0	FALSE	68.009	33	13	52	13	414	45.3	7.37	138.5	13	Pf00389, Pf02826		PDIG_46550		0	0	98.9	94.2	104.5	102.4	1.35	2.72	2.94	1.16	High	High	High	High	High	High	High	High	High	High	High	High	1
High	Master Protein	K9H177	Glutamate-5-semialdehyde dehydrogenase	1.024	0.963	1.016	0.998334	0.971426	0.986991	0	FALSE	105.861	41	19	52	19	457	48.7	5.95	150.06	19		26229793	PDIP_14700	PDIP_14700	0	0	102.4	96.2	99.9	101.5	1.17	0.64	1.68	1.46	High	High	High	High	High	High	High	High	High	High	High	High	1
High	Master Protein	K9GFF4	Ornithine transcarbamylase	1.089	1.139	0.996	0.896159	0.591867	0.998656	0	FALSE	80.478	43	12	52	12	380	41.1	7.96	132.77	12	Pf00185, Pf02729	26229605	PDIP_12820	PDIP_12820	0	0	103.1	107.8	94.7	94.4	1.7	0.86	2.93	3.82	High	High	High	High	High	High	High	High	High	High	High	High	1
High	Master Protein	K9GN55	Oxidoreductase family, NAD-binding Rossmann fold protein	1.059	1.034	1.029	0.960595	0.97492	0.95315	0	FALSE	67.752	14	9	52	9	500	55.5	9.55	160.51	9	Pf01408, Pf01655	26232073	PDIP_37550	PDIP_37550	0	0	102.7	100.4	97	99.9	2.07	1.7	0.9	3.14	High	High	High	High	High	High	High	High	High	High	High	High	1
High	Master Protein	K9GJE6	Ran GTPase activating protein 1 (RNA1 protein)	1.005	0.943	0.967	0.99848	0.966872	0.987511	0	FALSE	97.267	37	14	52	13	418	45.8	4.67	131.27	14		26229331	PDIP_10080	PDIP_10080	0	1	102.6	96.4	102.2	98.8	3.34	2.74	2.24	2.74	High	High	High	High	High	High	High	High	High	High	High	High	1
High	Master Protein	K9FG97	Serine peptidase, family S28, putative	0.88	1.052	1.479	0.727318	0.966872	3.49422e-10	0	FALSE	66.394	20	11	52	11	553	61.5	5.29	150.49	11	Pf05577	26235083	PDIP_67670	PDIP_67670	0	0	79.8	95.4	90.7	134.1	3.65	1.15	2.73	4.18	High	High	High	High	High	High	High	High	High	High	High	High	1
High	Master Protein	K9FC48	Choline oxidase (CodA), putative	0.925	0.946	0.939	0.942141	0.971426	0.8273	0	FALSE	94.545	35	15	51	15	542	59.7	6.37	143.4	15	Pf00732, Pf00890, Pf05199, Pf05834, Pf13450		PDIG_82290		0	0	97.1	99.3	105	98.6	2.57	0.26	0.71	2.86	High	High	High	High	High	High	High	High	High	High	High	High	1
High	Master Protein	K9G3S5	FACT complex subunit	0.917	0.923	0.967	0.899909	0.913927	0.987511	0	FALSE	107.492	25	21	51	21	1021	114.9	5.49	128.4	21	Pf00557, Pf08512, Pf08644, Pf14826	26237268	PDIP_89700	PDIP_89700	0	0	96.4	97	105.1	101.6	0.89	1.25	1.76	1.45	High	High	High	High	High	High	High	High	High	High	High	High	1
High	Master Protein	K9FKT6	Glutamine--tRNA ligase	1.032	1.02	0.989	0.991013	0.984931	0.999909	0	FALSE	99.107	31	22	51	22	647	73.4	6.64	130.82	22	Pf00749, Pf03950		PDIG_59830		0	0	102.2	101	99	97.9	1.26	1.2	2.68	2.15	High	High	High	High	High	High	High	High	High	High	High	High	1
High	Master Protein	K9FRY9	Imidazole glycerol phosphate synthase subunit hisF	1.005	1.018	1.038	0.99999	0.986788	0.901839	0	FALSE	85.969	24	18	51	18	902	99.2	6.24	116.74	18	Pf00117, Pf00383, Pf00977, Pf01174, Pf07685		PDIG_47430		0	0	98.9	100.3	98.5	102.3	0.5	2.21	0.94	2.82	High	High	High	High	High	High	High	High	High	High	High	High	1
High	Master Protein	K9FE02	mRNA splicing protein (Prp39), putative	0.939	0.93	1.007	0.947845	0.953249	0.987511	0	FALSE	79.382	32	17	51	17	589	67.3	5.21	120.96	17		26235573	PDIP_72570	PDIP_72570	0	0	96.9	96	103.2	103.9	2.27	3.05	3.22	0.61	High	High	High	High	High	High	High	High	High	High	High	High	1
High	Master Protein	K9FRS5	mRNA-nucleus export ATPase (Elf1), putative	1.021	1.024	1.025	0.99043	0.97492	0.984415	0	FALSE	89.42	19	20	51	20	1117	122.3	6.9	123.99	20	Pf00005, Pf00385, Pf08477, Pf13304, Pf13558		PDIG_44880		0	0	100.4	100.6	98.3	100.7	2.98	1.64	0.91	2.63	High	High	High	High	High	High	High	High	High	High	High	High	1
High	Master Protein	K9GV55	NADH-ubiquinone oxidoreductase 304 kDa subunit	1.065	1.087	1.07	0.947387	0.837717	0.675177	0	FALSE	64.432	40	11	51	11	289	32.5	7.49	135.72	11	Pf00329		PDIG_08120		0	0	100.9	103	94.8	101.4	0.47	1.31	4.46	3.26	High	High	High	High	High	High	High	High	High	High	High	High	1
High	Master Protein	K9G2Q7	Ran-specific GTPase-activating protein 1, putative	1.112	1.057	0.923	0.818513	0.953249	0.688939	0	FALSE	90.528	47	10	51	10	247	27.4	4.91	152.81	10	Pf00638		PDIG_24990		0	0	108.7	103.3	97.8	90.2	1.92	1.74	0.95	3.58	High	High	High	High	High	High	High	High	High	High	High	High	1
High	Master Protein	K9GJS0	Threonine synthase	0.969	0.948	0.939	0.974101	0.966872	0.874896	0	FALSE	78.509	30	14	51	14	528	58.5	6.3	150.62	14	Pf14821	26229164	PDIP_08410	PDIP_08410	0	0	100.5	98.3	103.7	97.4	1.08	1.28	1.71	0.77	High	High	High	High	High	High	High	High	High	High	High	High	1
High	Master Protein	K9G1F0	Tyrosine--tRNA ligase	1.137	1.083	1.015	0.754249	0.906916	0.987511	0	FALSE	87.231	37	14	51	14	386	42.4	6.74	125.89	14	Pf00579		PDIG_31600		0	0	107.4	102.3	94.5	95.9	1.08	1.07	1.11	0.64	High	High	High	High	High	High	High	High	High	High	High	High	1
High	Master Protein	K9FQ24	Coatomer subunit delta	0.912	0.951	0.99	0.870469	0.966872	0.998656	0	FALSE	62.19	34	14	50	14	514	57.2	5.03	99.45	14	Pf00928		PDIG_56080		0	0	94.6	98.7	103.8	102.8	1.78	2.18	2.93	0.91	High	High	High	High	High	High	High	High	High	High	High	High	1
High	Master Protein	K9GLA1	MRS7 family protein	0.928	0.941	0.956	0.891683	0.953249	0.971523	0	FALSE	106.071	37	16	50	16	542	59.8	8.66	148.39	16	Pf07766	26228349	PDIP_00260	PDIP_00260	0	0	97.1	98.4	104.6	100	1.05	1.28	1.78	2.07	High	High	High	High	High	High	High	High	High	High	High	High	1
High	Master Protein	K9F4Z9	RAB GTPase Ypt5, putative	0.978	0.967	0.978	0.99043	0.97492	0.992028	0	FALSE	67.78	43	9	50	8	242	26.3	5.85	149.33	9	Pf00009, Pf00025, Pf00071, Pf04670, Pf08477	26237072	PDIP_87580	PDIP_87580	0	1	99.7	98.6	102	99.7	1.04	1.73	1.53	2.65	High	High	High	High	High	High	High	High	High	High	High	High	1
High	Master Protein	K9FRR8	Short-chain dehydrogenase/reductase family protein, putative	1.022	1.009	0.95	0.99848	0.99657	0.952965	0	FALSE	64.617	42	10	50	10	281	29.9	6.65	148.72	10	Pf00106, Pf13561		PDIG_44830		0	0	102.7	101.3	100.5	95.5	1.12	0.43	1.01	0.64	High	High	High	High	High	High	High	High	High	High	High	High	1
High	Master Protein	K9FYB8	Succinate--CoA ligase [ADP-forming] subunit alpha, mitochondrial	1.136	1.128	0.974	0.716946	0.712633	0.987511	0	FALSE	69.393	30	9	50	9	329	34.4	8.65	150.27	9	Pf00549, Pf02629, Pf13607		PDIG_34640		0	0	107.2	106.5	94.4	91.9	3	1.8	2.79	2.74	High	High	High	High	High	High	High	High	High	High	High	High	1
High	Master Protein	K9G7N3	Vesicular-fusion protein SEC18	0.952	0.96	0.975	0.95039	0.966872	0.988165	0	FALSE	121.411	34	25	50	24	840	92	6.38	136.02	25	Pf00004, Pf01078, Pf02359, Pf02933, Pf06068, Pf07728, Pf13191, Pf13207, Pf13401	26231258	PDIP_29380	PDIP_29380	0	1	98	98.8	102.9	100.3	2.6	3.67	1.85	4.22	High	High	High	High	High	High	High	High	High	High	High	High	1
High	Master Protein	K9G9B0	2-oxoisovalerate dehydrogenase subunit alpha	0.955	0.923	0.941	0.969377	0.906916	0.875418	0	FALSE	85.535	43	18	49	18	476	53.3	5.96	132.72	18	Pf00676		PDIG_08090		0	0	100	96.7	104.8	98.6	0.89	2.04	1.53	1.05	High	High	High	High	High	High	High	High	High	High	High	High	1
High	Master Protein	K9H1K3	Chitinase	1.406	1.355	1.296	0.0085186	0.0108402	0.000227264	0	FALSE	80.932	49	14	49	14	433	47.4	4.73	123.53	14	Pf00187, Pf00704, Pf13199		PDIG_04980		0	0	111.2	107.2	79.1	102.5	0.27	2.08	1.48	1.4	High	High	High	High	High	High	High	High	High	High	High	High	1
High	Master Protein	K9FPF2	Cytochrome c oxidase subunit V	1.147	1.147	0.954	0.713184	0.600478	0.960366	0	FALSE	50.071	49	8	49	8	177	19.6	9.76	132.87	8	Pf02936	26234075	PDIP_57590	PDIP_57590	0	0	108	108	94.2	89.8	0.81	1.16	1.69	0.68	High	High	High	High	High	High	High	High	High	High	High	High	1
High	Master Protein	K9GJZ0	Deoxyuridine 5'-triphosphate nucleotidohydrolase	1.059	1.213	1.05	0.932283	0.183704	0.928807	0	FALSE	59.673	59	10	49	10	188	19.8	6.81	132.37	10	Pf00692		PDIG_37150		0	0	98	112.3	92.5	97.2	2.78	2.21	2.96	2.14	High	High	High	High	High	High	High	High	High	High	High	High	1
High	Master Protein	K9GGY2	Probable electron transfer flavoprotein subunit alpha	0.965	0.989	0.935	0.980449	0.998791	0.8273	0	FALSE	67.989	41	9	49	9	350	36.5	5.78	152.83	9	Pf00766, Pf01012		PDIG_34960		0	0	99.3	101.7	102.8	96.1	1.31	1.72	1.19	1.94	High	High	High	High	High	High	High	High	High	High	High	High	1
High	Master Protein	K9FU59	Protein phosphatase 2C, putative	0.928	0.93	0.981	0.884829	0.913927	0.995697	0	FALSE	69.716	34	13	49	13	435	47.4	4.64	125.62	13	Pf00481		PDIG_42700		0	0	96.7	96.9	104.2	102.2	1.48	1.01	2.63	2.17	High	High	High	High	High	High	High	High	High	High	High	High	1
High	Master Protein	K9FQ93	Rab small monomeric GTPase Rab7, putative	1.082	1.021	1.104	0.918961	0.971426	0.44211	0	FALSE	82.218	68	13	49	13	205	22.9	5.11	134.87	13	Pf00025, Pf00071, Pf01926, Pf04670, Pf08477	26234269	PDIP_59530	PDIP_59530	0	0	102.9	97.1	95.1	104.9	1.79	0.94	1.33	2.46	High	High	High	High	High	High	High	High	High	High	High	High	1
High	Master Protein	K9F805	RNA cytidine acetyltransferase	1.014	0.976	0.985	0.99848	0.979999	0.998656	0	FALSE	103.239	29	25	49	25	1035	115.8	8	125.29	25	Pf05127, Pf08351, Pf13718, Pf13725	26236722	PDIP_84080	PDIP_84080	0	0	102	98.2	100.6	99.1	1.96	2.79	4.17	1.53	High	High	High	High	High	High	High	High	High	High	High	High	1
High	Master Protein	K9G840	V-type proton ATPase subunit H	0.968	0.95	1.023	0.983335	0.966872	0.974946	0	FALSE	80.245	31	14	49	14	477	53.2	6.42	133.77	14	Pf03224, Pf11698	26231442	PDIP_31220	PDIP_31220	0	0	98.2	96.5	101.5	103.8	0.83	2.65	3.09	0.67	High	High	High	High	High	High	High	High	High	High	High	High	1
High	Master Protein	K9GGE2	AIR synthase	1.055	1.047	0.983	0.970838	0.966872	0.998374	0	FALSE	101.401	35	21	48	21	803	84.6	5.88	131.05	21	Pf00586, Pf01071, Pf02222, Pf02769, Pf02843, Pf02844, Pf08442, Pf13535, Pf15632		PDIG_46260		0	0	103.3	102.5	97.9	96.3	1.45	1.63	1.46	1.69	High	High	High	High	High	High	High	High	High	High	High	High	1
High	Master Protein	K9GMV2	Anthranilate synthase	0.974	0.995	1.011	0.989995	0.998791	0.987511	0	FALSE	84.747	27	13	48	13	512	56.4	5.77	130.96	13	Pf00425, Pf04715	26232652	PDIP_43340	PDIP_43340	0	0	97.9	100	100.5	101.6	1.31	2.39	2.18	1.52	High	High	High	High	High	High	High	High	High	High	High	High	1
High	Master Protein	K9GFX3	Arp2/3 complex 34 kDa subunit	1.026	1.045	1.023	0.989995	0.966872	0.985841	0	FALSE	64.642	36	12	48	12	342	39.2	6.47	117.07	12	Pf04045	26229369	PDIP_10460	PDIP_10460	0	0	100.2	102.1	97.7	100	2.77	1.68	1.21	3.2	High	High	High	High	High	High	High	High	High	High	High	High	1
High	Master Protein	K9H401	Cyclin dependent kinase inhibitor Pho81, putative	0.973	0.946	1.04	0.989995	0.966872	0.886448	0	FALSE	95.801	24	21	48	21	1050	117.3	5.96	127.51	21	Pf00023, Pf03009, Pf03105, Pf12796, Pf13606, Pf13637, Pf13857	26230510	PDIP_21880	PDIP_21880	0	0	98.3	95.6	101	105	0.7	1.6	1.92	0.77	High	High	High	High	High	High	High	High	High	High	High	High	1
High	Master Protein	K9GHE6	Mannosyl-oligosaccharide glucosidase, putative	0.857	0.896	0.986	0.485944	0.757882	0.998656	0	FALSE	111.249	24	22	48	22	1226	135.7	5.15	139.51	22	Pf01266, Pf03200	26230056	PDIP_17330	PDIP_17330	0	0	91.6	95.9	107	105.5	1.4	1.74	1.91	3.22	High	High	High	High	High	High	High	High	High	High	High	High	1
High	Master Protein	K9GG71	Mitochondrial import receptor subunit (Tom40), putative	1.016	1.005	0.924	0.99848	0.998123	0.737699	0	FALSE	56.279	40	12	48	12	355	38.2	5.77	119.66	12	Pf01459, Pf03237	26230201	PDIP_18780	PDIP_18780	0	0	103	101.9	101.4	93.6	0.57	1.82	1.22	1.73	High	High	High	High	High	High	High	High	High	High	High	High	1
High	Master Protein	K9GTY1	Pyruvate dehydrogenase complex component Pdx1, putative	1.064	1.073	1.027	0.918961	0.838239	0.987511	0	FALSE	55.188	33	8	48	8	289	30.5	9.44	125.13	8	Pf02817		PDIG_20390		0	0	102.2	103.1	96.1	98.6	1.03	1.21	1.51	1.65	High	High	High	High	High	High	High	High	High	High	High	High	1
High	Master Protein	K9G4S0	Ran exchange factor Prp20/Pim1, putative	1.001	0.943	1.024	0.99848	0.953249	0.967146	0	FALSE	72.705	27	14	48	14	545	58.3	8.4	142.74	14	Pf00415, Pf13540		PDIG_22420		0	0	100.9	95	100.8	103.3	0.94	1.61	1.27	1.72	High	High	High	High	High	High	High	High	High	High	High	High	1
High	Master Protein	K9G7V7	Ribosomal protein L34 protein, putative	0.976	0.943	0.961	0.974101	0.953249	0.985841	0	FALSE	28.402	40	6	48	6	116	13.2	10.8	111.48	6	Pf01199		PDIG_62610		0	0	100.6	97.2	103.1	99.1	1.98	2.32	2.78	1.55	High	High	High	High	High	High	High	High	High	High	High	High	1
High	Master Protein	K9FYG6	Zinc-binding alcohol dehydrogenase, putative	0.627	0.652	0.587	2.52336e-05	5.81328e-05	9.32703e-16	0	FALSE	72.428	37	10	48	10	360	38.2	5.97	133.18	10	Pf00107, Pf00208, Pf01488, Pf02826, Pf08240	26232572	PDIP_42540	PDIP_42540	0	0	87.6	90.9	139.6	81.9	3.77	2.54	2.81	2.07	High	High	High	High	High	High	High	High	High	High	High	High	1
High	Master Protein	K9GFN4	60S ribosomal protein L28	1.119	1.124	1.024	0.826221	0.724053	0.971523	0	FALSE	47.176	48	8	47	8	151	16.6	10.17	123.36	8	Pf01778		PDIG_47060		0	0	104.9	105.4	93.7	96	1.96	1.77	0.89	2.99	High	High	High	High	High	High	High	High	High	High	High	High	1
High	Master Protein	K9FI30	Alternative NADH-dehydrogenase	1.083	1.043	1.046	0.932283	0.971426	0.865501	0	FALSE	68.199	27	15	47	15	567	63.8	8.75	113.84	15	Pf00070, Pf07992		PDIG_67380		0	0	103.8	100	95.9	100.3	1.44	1.24	0.34	2.51	High	High	High	High	High	High	High	High	High	High	High	High	1
High	Master Protein	K9G4D0	Aminotransferase family protein (LolT), putative	1.195	1.061	1.05	0.430389	0.906916	0.897044	0	FALSE	75.72	40	12	47	12	444	49.8	5.87	147.2	12	Pf00266		PDIG_70070		0	0	111	98.6	92.9	97.5	3.72	1.34	4.05	2.14	High	High	High	High	High	High	High	High	High	High	High	High	1
High	Master Protein	K9FQZ4	Cysteinyl-tRNA synthetase	0.936	0.936	0.982	0.921042	0.940441	0.996059	0	FALSE	91.805	27	20	47	20	800	88.9	6.44	133.29	20	Pf01406	26233663	PDIP_53470	PDIP_53470	0	0	97.2	97.1	103.8	101.9	1.64	1.47	0.71	1.91	High	High	High	High	High	High	High	High	High	High	High	High	1
High	Master Protein	K9GGE4	Eukaryotic translation initiation factor 3 subunit I	1.136	0.986	0.943	0.721082	0.998791	0.869003	0	FALSE	53.409	30	11	47	11	336	37.1	6.46	114	11	Pf00400	26229200	PDIP_08770	PDIP_08770	0	0	111.8	97	98.4	92.8	1	2.88	2.14	2.32	High	High	High	High	High	High	High	High	High	High	High	High	1
High	Master Protein	K9FUX6	Formylglycinamide ribonucleotide amidotransferase	0.999	0.936	0.982	0.99999	0.957546	0.995697	0	FALSE	92.963	15	20	47	20	1360	147.7	5.76	123.01	20	Pf00586, Pf02769, Pf13507	26233436	PDIP_51190	PDIP_51190	0	0	102	95.5	102.1	100.3	2.25	2.21	3.53	2.13	High	High	High	High	High	High	High	High	High	High	High	High	1
High	Master Protein	K9FU83	Fructose-bisphosphatase	1.031	1.088	1.144	0.987977	0.874244	0.112801	0	FALSE	66.766	29	11	47	11	350	38.3	5.69	135.53	11	Pf00316		PDIG_88180		0	0	96.7	102.1	93.8	107.3	0.53	0.62	2.21	1.22	High	High	High	High	High	High	High	High	High	High	High	High	1
High	Master Protein	K9FL68	Glutathione peroxidase	0.774	0.702	0.846	0.0559186	0.00188738	0.0849348	0	FALSE	60.252	42	7	47	7	187	20.5	5.69	128.96	7	Pf00255		PDIG_64220		0	0	93.2	84.5	120.4	101.9	1.56	2.37	3.22	0.53	High	High	High	High	High	High	High	High	High	High	High	High	1
High	Master Protein	K9H2T5	Glycolipid transfer protein HET-C2, putative	0.77	0.818	0.814	0.0490778	0.2255	0.0136882	0	FALSE	42.483	43	10	47	10	203	22	7.56	137.77	10	Pf08718	26230723	PDIP_24010	PDIP_24010	0	0	90.6	96.2	117.6	95.7	1.18	1.39	1.98	0.86	High	High	High	High	High	High	High	High	High	High	High	High	1
High	Master Protein	K9FNT6	HMG box protein, putative	0.976	0.934	0.99	0.982567	0.934547	0.998656	0	FALSE	72.331	41	13	47	13	299	33.2	6.33	133.55	13	Pf00505, Pf09011		PDIG_51360		0	0	100.1	95.8	102.5	101.5	2.83	1.56	2.3	1.2	High	High	High	High	High	High	High	High	High	High	High	High	1
High	Master Protein	K9G7L8	L-PSP endoribonuclease family protein (Hmf1), putative	0.964	0.962	0.96	0.967511	0.971426	0.985841	0	FALSE	60.67	67	7	47	7	126	13.2	6.51	160.76	7	Pf01042		PDIG_18680		0	0	99.3	99	102.9	98.8	0.86	1.89	0.33	2.03	High	High	High	High	High	High	High	High	High	High	High	High	1
High	Master Protein	K9GF04	Peptide chain release factor eRF/aRF, subunit 1	1.042	1	0.95	0.972478	0.998123	0.940079	0	FALSE	66.764	25	10	47	10	434	48.5	5.72	121.97	10	Pf03463, Pf03464, Pf03465	26230556	PDIP_22340	PDIP_22340	0	0	104.4	100.2	100.2	95.2	0.97	1.33	1.05	1.74	High	High	High	High	High	High	High	High	High	High	High	High	1
High	Master Protein	K9FSE6	Uroporphyrinogen decarboxylase	1.087	1.134	1.029	0.871639	0.553344	0.985841	0	FALSE	71.004	43	14	47	14	363	40.6	5.78	113.4	14	Pf01208		PDIG_50790		0	0	102.3	106.7	94.1	96.9	2.16	2.47	3.96	1.04	High	High	High	High	High	High	High	High	High	High	High	High	1
High	Master Protein	K9FRL6	1,4-alpha-glucan-branching enzyme	0.904	0.95	1.1	0.795295	0.966872	0.405016	0	FALSE	86.763	27	19	46	19	695	79.1	5.69	123.93	19	Pf00128, Pf02806, Pf02922	26234073	PDIP_57570	PDIP_57570	0	0	91.4	96.1	101.2	111.3	0.78	2.09	2.62	0.22	High	High	High	High	High	High	High	High	High	High	High	High	1
High	Master Protein	K9FN97	Actin-depolymerizing factor 1	1.131	1.151	0.934	0.786679	0.579384	0.843736	0	FALSE	34.12	34	7	46	7	148	16.5	5.64	126.45	7	Pf00241	26234076	PDIP_57600	PDIP_57600	0	0	107.3	109.2	94.9	88.6	0.59	1.42	1.65	0.58	High	High	High	High	High	High	High	High	High	High	High	High	1
High	Master Protein	K9FTW1	Adenylyl cyclase-associated protein	1.003	0.968	0.93	0.99848	0.979999	0.761502	0	FALSE	81.848	34	16	46	16	529	56.3	6.39	100.34	16	Pf01213, Pf08603		PDIG_79810		0	0	102.8	99.2	102.5	95.4	4.08	2.12	3.33	3.53	High	High	High	High	High	High	High	High	High	High	High	High	1
High	Master Protein	K9H003	Fumarylacetoacetase	0.781	0.799	0.863	0.157762	0.207972	0.135393	0	FALSE	57.299	33	11	46	11	429	46.3	6.61	121.36	11	Pf01557, Pf09298		PDIG_08300		0	0	90.7	92.9	116.2	100.3	2.41	2.46	1.56	1.44	High	High	High	High	High	High	High	High	High	High	High	High	1
High	Master Protein	K9G4E5	Glutaredoxin Grx1, putative	0.961	0.946	0.925	0.972478	0.966872	0.764534	0	FALSE	60.276	68	6	46	6	101	10.9	7.96	157.35	6	Pf00462		PDIG_60410		0	0	100.3	98.7	104.4	96.6	0.88	1.19	1.44	0.49	High	High	High	High	High	High	High	High	High	High	High	High	1
High	Master Protein	K9G8K5	Non-histone chromosomal protein 6	0.91	0.876	1.024	0.812071	0.604387	0.966947	0	FALSE	42.627	34	9	46	9	189	21.7	9.32	90.9	9	Pf00505, Pf09011	26231349	PDIP_30290	PDIP_30290	0	0	95.5	92	105	107.5	0.86	1.23	1.38	0.45	High	High	High	High	High	High	High	High	High	High	High	High	1
High	Master Protein	K9FLT5	Adenylosuccinate synthetase	1.04	1.06	1.046	0.987061	0.958867	0.865547	0	FALSE	71.888	37	16	45	16	423	46.4	7.15	122.39	16	Pf00709	26234848	PDIP_65320	PDIP_65320	0	0	100.3	102.3	96.5	101	0.71	1.31	0.31	0.71	High	High	High	High	High	High	High	High	High	High	High	High	1
High	Master Protein	K9FEB6	Calcium homeostasis protein Regucalcin, putative	0.86	0.793	0.902	0.504266	0.108267	0.534025	0	FALSE	63.818	37	12	45	12	308	34.1	5.95	111	12	Pf08450	26235628	PDIP_73120	PDIP_73120	0	0	96.8	89.2	112.5	101.5	1.58	1.7	5.32	4.08	High	High	High	High	High	High	High	High	High	High	High	High	1
High	Master Protein	K9FIY6	Complex1_49kDa domain-containing protein	1.04	1.055	1.028	0.97305	0.946719	0.985841	0	FALSE	68.352	23	10	45	10	473	53.1	6.54	117.28	10	Pf00346		PDIG_69520		0	0	100.9	102.4	97	99.8	1.39	0.6	0.97	1.08	High	High	High	High	High	High	High	High	High	High	High	High	1
High	Master Protein	K9FTJ6	Coproporphyrinogen oxidase	0.846	0.821	0.862	0.407578	0.238761	0.164387	0	FALSE	52.845	26	12	45	12	438	50	7.27	87.81	12	Pf01218		PDIG_43480		0	0	95.9	93	113.4	97.7	1.32	2.64	1.77	2.17	High	High	High	High	High	High	High	High	High	High	High	High	1
High	Master Protein	K9GY25	Cytokinesis EF-hand protein Cdc4, putative	0.919	0.986	0.988	0.916403	0.998791	0.996059	0	FALSE	72.253	76	11	45	11	145	16.1	4.68	121.61	11	Pf13499, Pf14658	26230615	PDIP_22930	PDIP_22930	0	0	94.4	101.3	102.8	101.5	2.17	1.68	1.68	2.36	High	High	High	High	High	High	High	High	High	High	High	High	1
High	Master Protein	K9GCU6	Eukaryotic translation initiation factor 3 subunit F	1.087	1.039	0.936	0.932283	0.971426	0.863081	0	FALSE	69.775	41	11	45	11	344	37.1	4.86	139.96	11	Pf01398, Pf13012		PDIG_42640		0	0	107	102.3	98.5	92.2	1.62	3.69	3.73	2.18	High	High	High	High	High	High	High	High	High	High	High	High	1
High	Master Protein	K4MNE9	Pectate lyase	1.67	2.397	1.592	6.89806e-07	1.27815e-15	1.56738e-13	0	FALSE	50.7	42	8	45	8	241	24.9	8	130.66	8	Pf03211				0	0	100.3	144	60.1	95.6	1.61	1.37	1.72	1.1	High	High	High	High	High	High	High	High	High	High	High	High	1
High	Master Protein	K9GG46	Phosphoserine aminotransferase	1.074	1.097	1.067	0.932283	0.809778	0.699807	0	FALSE	76.403	42	17	45	17	444	48.1	7.47	95.2	17	Pf00266	26230181	PDIP_18580	PDIP_18580	0	0	101.4	103.6	94.4	100.7	1.17	2.75	2.43	1.84	High	High	High	High	High	High	High	High	High	High	High	High	1
High	Master Protein	K9GEH4	UV excision repair protein RAD23	1.009	1.041	1.015	0.99848	0.966872	0.987511	0	FALSE	58.998	33	11	45	11	377	39.9	4.65	116.94	11	Pf00240, Pf00627, Pf09280, Pf11976, Pf13881	26230596	PDIP_22740	PDIP_22740	0	0	99.3	102.4	98.4	99.9	4.83	2.35	3.65	3.72	High	High	High	High	High	High	High	High	High	High	High	High	1
High	Master Protein	K9GEG1	V-type proton ATPase subunit	0.952	0.911	1.024	0.969377	0.918857	0.985841	0	FALSE	52.222	40	11	45	11	364	40.9	4.79	113.33	11	Pf01992	26230690	PDIP_23680	PDIP_23680	0	0	98	93.8	102.9	105.3	0.27	1.27	0.98	1.04	High	High	High	High	High	High	High	High	High	High	High	High	1
High	Master Protein	K9G5U9	4-hydroxyphenylpyruvate dioxygenase	0.854	0.832	0.825	0.512322	0.294825	0.0248664	0	FALSE	69.31	37	15	44	15	403	45.7	5.59	112.79	15	Pf00903, Pf13669, Pf14696	26231953	PDIP_36350	PDIP_36350	0	0	97.3	94.8	113.9	94	0.76	1.59	4.77	5.48	High	High	High	High	High	High	High	High	High	High	High	High	1
High	Master Protein	K9GSM0	Chitin synthase	0.97	0.962	1.026	0.97305	0.971426	0.960366	0	FALSE	91.701	17	16	44	16	1044	116.4	7.64	107.53	16	Pf00179, Pf01644, Pf03142, Pf08407, Pf13632, Pf13641		PDIG_22170		0	0	98	97.2	101.1	103.7	1.11	1.18	1.87	0.43	High	High	High	High	High	High	High	High	High	High	High	High	1
High	Master Protein	K9GHV5	Diphosphomevalonate decarboxylase	1.083	1.053	1.177	0.882596	0.917207	0.0760292	0	FALSE	90.332	48	13	44	13	404	43.3	5.92	139.63	13		26229612	PDIP_12890	PDIP_12890	0	0	100.4	97.6	92.7	109.2	0.74	1.59	1.07	2.47	High	High	High	High	High	High	High	High	High	High	High	High	1
High	Master Protein	K9FVZ8	GDSL Lipase/Acylhydrolase family protein	1.001	1.023	1.103	0.997881	0.966872	0.505492	0	FALSE	47.001	22	7	44	7	376	42.4	5.66	103.76	7	Pf00657, Pf13472	26236744	PDIP_84300	PDIP_84300	0	0	97	99.1	96.9	106.9	1.4	1.11	2.21	0.34	High	High	High	High	High	High	High	High	High	High	High	High	1
High	Master Protein	K9GE03	Glutamate synthase Glt1, putative	1.048	1.04	1.091	0.965206	0.966872	0.468964	0	FALSE	111.37	15	28	44	28	2122	233.5	6.51	124.28	28	Pf00070, Pf00310, Pf00890, Pf01266, Pf01493, Pf01593, Pf01645, Pf01946, Pf03486, Pf04898, Pf07992, Pf13450, Pf13738, Pf14691		PDIG_40520		0	0	100.3	99.6	95.7	104.4	2.04	0.6	2.02	0.85	High	High	High	High	High	High	High	High	High	High	High	High	1
High	Master Protein	K9FZ54	Mitochondrial phosphate carrier protein, putative	1.18	1.219	1.221	0.493803	0.251232	0.00431457	0	FALSE	66.488	33	13	44	13	407	44.2	9.19	115.26	13	Pf00153		PDIG_77900		0	0	102.1	105.6	86.6	105.7	0.93	0.13	0.61	1.47	High	High	High	High	High	High	High	High	High	High	High	High	1
High	Master Protein	K9FP73	NADH-ubiquinone dehydrogenase 24 kDa subunit, putative	1.042	1.088	1.029	0.981676	0.877236	0.952965	0	FALSE	56.987	33	9	44	9	270	29.6	7.99	135.2	9	Pf01257		PDIG_50420		0	0	100.2	104.7	96.2	99	2.14	1.86	1.45	2.68	High	High	High	High	High	High	High	High	High	High	High	High	1
High	Master Protein	K9GUM5	Nonribosomal peptide synthase, putative	1.14	1.368	1.212	0.674646	0.00771219	0.0127159	0	FALSE	83.023	18	16	44	16	1108	122.5	6.2	107.36	16	Pf00501, Pf00550, Pf00668, Pf13193		PDIG_09880		0	0	96.6	115.9	84.8	102.7	3.71	3.32	4.88	2.71	High	High	High	High	High	High	High	High	High	High	High	High	1
High	Master Protein	K9G753	Phenylalanyl-tRNA synthetase beta subunit	1.091	1.013	1.086	0.889426	0.984931	0.516876	0	FALSE	78.836	28	17	44	17	593	66.8	5.47	108.59	17	Pf03483, Pf03484		PDIG_64560		0	0	104.1	96.7	95.5	103.7	2.61	2.57	3.32	2.16	High	High	High	High	High	High	High	High	High	High	High	High	1
High	Master Protein	K9FEN3	Rick_17kDa_Anti domain-containing protein	0.982	0.978	0.95	0.99848	0.998791	0.912996	0	FALSE	54.902	29	3	44	3	209	22.1	5.96	172.77	3		26235587	PDIP_72710	PDIP_72710	0	0	100.5	100	102.3	97.2	2.3	0.37	1.56	2.95	High	High	High	High	High	High	High	High	High	High	High	High	1
High	Master Protein	K9F6G4	Stress-response A/B barrel domain-containing protein	0.826	0.819	0.91	0.367583	0.238761	0.577009	0	FALSE	39.185	77	7	44	7	104	11.6	6.09	114.5	7	Pf07876		PDIG_86960		0	0	93	92.1	112.5	102.4	1.53	3.95	3.58	1.25	High	High	High	High	High	High	High	High	High	High	High	High	1
High	Master Protein	K9F4K0	T-complex protein 1 subunit delta	1.044	0.956	0.957	0.965206	0.979999	0.940079	0	FALSE	85.995	37	14	44	13	536	57.6	7.94	133.2	14	Pf00118		PDIG_90020		0	1	105.5	96.7	101.1	96.7	2.55	1.4	2.76	2.32	High	High	High	High	High	High	High	High	High	High	High	High	1
High	Master Protein	K9FS96	Vacuolar aspartyl aminopeptidase Lap4, putative	0.944	0.939	1.026	0.947845	0.953249	0.96267	0	FALSE	65.633	25	13	44	12	514	56	6.35	108.21	13	Pf02127	26233684	PDIP_53680	PDIP_53680	0	0	96.6	96.1	102.3	105	1.32	1.09	0.79	0.92	High	High	High	High	High	High	High	High	High	High	High	High	1
High	Master Protein	K9FRQ2	3-phytase	0.833	0.819	1.16	0.419216	0.316194	0.0720275	0	FALSE	51.451	27	11	43	11	526	58.5	8.1	106.92	11	Pf00328		PDIG_52420		0	0	87.4	85.9	104.9	121.8	1.04	3.92	7.52	3.2	High	High	High	High	High	High	High	High	High	High	High	High	1
High	Master Protein	K9F966	Aminotransferase, classes I and II, putative	0.909	0.959	0.935	0.843025	0.966872	0.850058	0	FALSE	72.614	37	14	43	14	482	53.5	5.94	125.06	14	Pf00155		PDIG_87990		0	0	95.6	100.9	105.2	98.3	0.3	2.15	2.94	1.11	High	High	High	High	High	High	High	High	High	High	High	High	1
High	Master Protein	K9G5G1	Cation-transporting ATPase	1.049	1.102	1.038	0.965206	0.792218	0.908126	0	FALSE	105.002	15	25	43	25	1903	215.4	5.57	107.07	25	Pf00122, Pf00520, Pf00702, Pf08016, Pf13246		PDIG_21560		0	0	100.2	105.2	95.5	99.1	2.43	3.16	4.07	1.61	High	High	High	High	High	High	High	High	High	High	High	High	1
High	Master Protein	K9GPG8	Methionyl-tRNA synthetase	0.928	0.954	1.004	0.936171	0.974687	0.996059	0	FALSE	65.923	28	17	43	17	649	72.5	7.17	99.18	17	Pf00133, Pf02146, Pf09334	26232479	PDIP_41610	PDIP_41610	0	0	95.6	98.2	102.9	103.4	7.41	1.2	3.13	3.68	High	High	High	High	High	High	High	High	High	High	High	High	1
High	Master Protein	K9G1E7	Microtubule associated protein EB1, putative	0.824	0.835	0.815	0.365112	0.349218	0.0112022	0	FALSE	77.376	55	11	43	11	204	22.5	5.48	126.29	11	Pf03271		PDIG_65620		0	0	94.9	96.1	115.1	93.9	3.86	0.68	4.29	1.31	High	High	High	High	High	High	High	High	High	High	High	High	1
High	Master Protein	K9H1E1	Mitochondrial F1F0-ATP synthase g subunit, putative	1.1	1.14	1.02	0.860337	0.597884	0.985841	0	FALSE	58.955	46	8	43	8	187	19.5	10.62	152.95	8	Pf04718		PDIG_06790		0	0	103.3	107.1	93.9	95.7	1.71	3.41	3.14	2.4	High	High	High	High	High	High	High	High	High	High	High	High	1
High	Master Protein	K9FZV3	Probable electron transfer flavoprotein subunit beta	0.892	0.915	0.892	0.754249	0.869153	0.386202	0	FALSE	75.961	63	13	43	13	260	28	8.97	121.66	13	Pf01012		PDIG_31070		0	0	96.5	99	108.1	96.4	0.76	1.77	3.57	1.39	High	High	High	High	High	High	High	High	High	High	High	High	1
High	Master Protein	K9FRF7	Proteasome subunit beta	0.998	1.014	0.998	0.993601	0.971426	0.998656	0	FALSE	49.509	38	8	43	8	233	24.8	5.68	110.29	8	Pf00227	26234133	PDIP_58170	PDIP_58170	0	0	99.5	101.1	99.8	99.6	0.35	2.79	2.92	2.46	High	High	High	High	High	High	High	High	High	High	High	High	1
High	Master Protein	K9FCS2	Vacuolar protein sorting-associated protein 35	0.863	0.885	0.997	0.529174	0.673522	0.995697	0	FALSE	92.988	23	21	43	21	854	96.6	5.85	110.24	21	Pf03635		PDIG_80840		0	0	92.2	94.5	106.8	106.5	4.34	5.29	2.93	4.86	High	High	High	High	High	High	High	High	High	High	High	High	1
High	Master Protein	K9H2Y0	2-hydroxyacid dehydrogenase, putative	1.053	1.033	0.958	0.954555	0.966872	0.95598	0	FALSE	46.979	30	8	42	8	333	35.8	8.81	104.16	8	Pf00208, Pf00389, Pf00670, Pf02826		PDIG_02580		0	0	104.1	102.2	98.9	94.8	0.79	0.73	0.54	1.32	High	High	High	High	High	High	High	High	High	High	High	High	1
High	Master Protein	K9H242	40S ribosomal protein S25	1.066	1.099	1.043	0.946066	0.816122	0.880618	0	FALSE	27.429	42	5	42	5	96	10.4	10.15	125.66	5	Pf03297	26229449	PDIP_11260	PDIP_11260	0	0	101.4	104.5	95.1	99.1	1.62	0.59	0.52	1.82	High	High	High	High	High	High	High	High	High	High	High	High	1
High	Master Protein	K9G4K1	Acetamidase, putative	1.013	1.062	1.11	0.992476	0.906916	0.447582	0	FALSE	81.927	37	19	42	19	579	63.8	7.62	98.47	19	Pf01425		PDIG_17760		0	0	96.8	101.5	95.6	106.1	1.83	1.23	0.26	2.62	High	High	High	High	High	High	High	High	High	High	High	High	1
High	Master Protein	K9FPA5	Allergen, putative	1.035	1.054	1.081	0.974101	0.958106	0.560419	0	FALSE	37.612	31	5	42	5	169	18.2	5.57	124.84	5	Pf00578, Pf08534	26234448	PDIP_61320	PDIP_61320	0	0	99.3	101.1	95.9	103.7	1.21	1.34	0.56	2.67	High	High	High	High	High	High	High	High	High	High	High	High	1
High	Master Protein	K9FJR6	Cell wall integrity signaling protein Lsp1/Pil1, putative	0.971	0.909	1.04	0.982567	0.900642	0.912996	0	FALSE	74.841	47	14	42	14	346	38.8	5.8	103.1	14	Pf13805		PDIG_61040		0	0	99.1	92.7	102	106.1	0.52	1.23	0.86	0.49	High	High	High	High	High	High	High	High	High	High	High	High	1
High	Master Protein	K9GIN4	Dolichyl-diphosphooligosaccharide--protein glycosyltransferase subunit WBP1	0.965	1.038	0.997	0.974101	0.966872	0.998656	0	FALSE	67.446	36	14	42	14	455	50.5	6.67	112.83	14	Pf03345	26233337	PDIP_50200	PDIP_50200	0	0	96.5	103.8	100	99.7	1.24	0.74	2.63	1.28	High	High	High	High	High	High	High	High	High	High	High	High	1
High	Master Protein	K9FY58	Fatty acyl-CoA reductase	1.111	1.128	1.301	0.718755	0.521591	0.00256097	0	FALSE	65.268	41	13	42	13	434	48.6	7.05	117.33	13	Pf07993		PDIG_38290		0	0	97.9	99.4	88.1	114.6	0.79	0.81	3.6	3.54	High	High	High	High	High	High	High	High	High	High	High	High	1
High	Master Protein	K9GHA1	Hsp70 family chaperone Lhs1/Orp150, putative	0.846	0.922	0.951	0.504266	0.906916	0.944363	0	FALSE	98.981	25	20	42	20	985	107.3	5.54	114.09	20	Pf00012	26228869	PDIP_05460	PDIP_05460	0	0	91	99.1	107.6	102.3	1.5	2.53	2.61	1.08	High	High	High	High	High	High	High	High	High	High	High	High	1
High	Master Protein	K9G9K8	Translation initiation factor 4B	0.952	0.951	1.028	0.960595	0.966872	0.95315	0	FALSE	84.622	26	12	42	12	497	53.6	6.65	117.45	12	Pf00076, Pf13893, Pf14259		PDIG_09540		0	0	96.8	96.8	101.8	104.6	1.19	0.48	1.38	0.29	High	High	High	High	High	High	High	High	High	High	High	High	1
High	Master Protein	K9G7U2	Adenosine-5'-phosphosulfate kinase	0.908	0.973	0.992	0.870912	0.986788	0.998656	0	FALSE	48.584	23	9	41	9	436	48.1	7.93	126.05	9	Pf01583, Pf03061, Pf13207, Pf13238, Pf13671		PDIG_15430		0	0	93.8	100.5	103.3	102.4	2.14	2.52	2.32	1.85	High	High	High	High	High	High	High	High	High	High	High	High	1
High	Master Protein	K9FQZ2	ATP phosphoribosyltransferase	0.955	0.953	1.044	0.96947	0.971426	0.873666	0	FALSE	66.484	34	10	41	10	296	31.6	5.22	117.3	10	Pf01634, Pf08029	26234153	PDIP_58370	PDIP_58370	0	0	96.7	96.5	101.2	105.6	1.48	0.28	1.94	1.12	High	High	High	High	High	High	High	High	High	High	High	High	1
High	Master Protein	K9FVT4	Class V myosin (Myo4), putative	0.952	0.983	0.989	0.97305	0.998813	0.992028	0	FALSE	77.092	15	22	41	21	1565	179	6.98	93.72	22	Pf00063, Pf01576, Pf01843, Pf02736, Pf04111, Pf12128		PDIG_84570		0	1	97	100.2	102	100.8	1.12	2.17	2.65	3.22	High	High	High	High	High	High	High	High	High	High	High	High	1
High	Master Protein	K9GR87	FAD dependent oxidoreductase, putative	1.262	1.38	1.23	0.155439	0.00341275	0.00623618	0	FALSE	76.351	42	16	41	16	459	50.8	6.02	115.62	16	Pf01266, Pf01593	26232317	PDIP_39990	PDIP_39990	0	0	103.6	113.3	82.1	101	2.03	4.89	5.58	2.73	High	High	High	High	High	High	High	High	High	High	High	High	1
High	Master Protein	K9GJE1	GST N-terminal domain-containing protein	0.803	0.749	0.861	0.190484	0.0274346	0.12998	0	FALSE	48.747	42	11	41	11	284	31.4	5.39	105.04	11	Pf00043, Pf13409, Pf13417	26229009	PDIP_06860	PDIP_06860	0	0	94.1	87.8	117.2	100.9	0.95	4.57	1.98	3.03	High	High	High	High	High	High	High	High	High	High	High	High	1
High	Master Protein	K9GBH3	Posttranscriptional regulation nuclease (Mkt1), putative	0.95	0.972	1.06	0.989995	0.998813	0.944363	0	FALSE	81.385	32	17	41	17	759	85.7	6.18	110.17	17	Pf00752, Pf00867, Pf12246, Pf12247	26234257	PDIP_59410	PDIP_59410	0	0	95.4	97.7	100.5	106.5	1.14	2.18	0.89	2.51	High	High	High	High	High	High	High	High	High	High	High	High	1
High	Master Protein	K9FWN3	Putative 26S proteosomal regulatory subunit	1.019	1.044	1.032	0.989995	0.953249	0.98423	0	FALSE	67.078	37	11	41	11	380	43.2	5.31	105.23	11	Pf01399	26232876	PDIP_45590	PDIP_45590	0	0	99.5	101.9	97.7	100.8	1.74	2.32	0.59	1.84	High	High	High	High	High	High	High	High	High	High	High	High	1
High	Master Protein	K9GX07	ThiJ/PfpI family protein	0.904	0.918	0.987	0.809908	0.867973	0.998656	0	FALSE	55.131	42	8	41	8	235	24.4	5.72	133.87	8	Pf01965, Pf13587		PDIG_04330		0	0	94.9	96.4	105	103.6	1.58	2.03	2.5	1.84	High	High	High	High	High	High	High	High	High	High	High	High	1
High	Master Protein	K9GEU5	Xanthine-guanine phosphoribosyl transferase Xpt1, putative	1.131	1.041	0.981	0.745745	0.966872	0.994923	0	FALSE	75.498	50	12	41	12	227	25.4	5.43	109.33	12	Pf00156	26229827	PDIP_15040	PDIP_15040	0	0	108.9	100.3	96.3	94.5	1.02	0.73	1.66	0.5	High	High	High	High	High	High	High	High	High	High	High	High	1
High	Master Protein	K9GI47	2-isopropylmalate synthase	0.982	0.959	0.902	0.997881	0.977087	0.516801	0	FALSE	64.083	26	16	40	15	632	69.6	5.59	91.99	16	Pf00682, Pf08502	26229473	PDIP_11500	PDIP_11500	0	1	102.2	99.8	104.1	93.9	1.32	1.09	1.53	2.23	High	High	High	High	High	High	High	High	High	High	High	High	1
High	Master Protein	K9FSJ6	Alanine--glyoxylate aminotransferase	0.99	1.071	0.98	0.99848	0.906916	0.988427	0	FALSE	51.126	25	9	40	9	385	41.2	6.54	117.46	9	Pf00266, Pf02310		PDIG_42410		0	0	98	106	99	97	1.13	3.8	2.78	2.57	High	High	High	High	High	High	High	High	High	High	High	High	1
High	Master Protein	K9G525	Alpha-mannosidase	0.905	0.927	1.1	0.851939	0.9515	0.402628	0	FALSE	80.778	22	20	40	20	1095	123.2	6.32	97.68	20	Pf01074, Pf07748, Pf09261		PDIG_20520		0	0	92.1	94.3	101.7	111.9	6.02	3.31	5.54	2.83	High	High	High	High	High	High	High	High	High	High	High	High	1
High	Master Protein	K9H7U1	AP complex subunit beta	0.946	0.974	1.095	0.959116	0.983145	0.422621	0	FALSE	76.401	20	15	40	15	742	81.3	5.48	108.73	15	Pf01602, Pf12717, Pf13646	26229166	PDIP_08430	PDIP_08430	0	0	94.2	97	99.6	109.1	3.81	3	1.93	4.46	High	High	High	High	High	High	High	High	High	High	High	High	1
High	Master Protein	K9H3K8	Eukaryotic translation initiation factor 3 subunit H	1.056	1.011	1.007	0.955715	0.986788	0.987511	0	FALSE	55.012	25	10	40	10	390	43.5	6.29	110.47	10	Pf01398	26228980	PDIP_06570	PDIP_06570	0	0	103.7	99.3	98.2	98.8	0.58	2.72	3.36	0.16	High	High	High	High	High	High	High	High	High	High	High	High	1
High	Master Protein	K9FFH3	Nuclear movement protein NudC	1.095	1.135	1.017	0.867367	0.597884	0.987511	0	FALSE	52.586	53	9	40	9	199	22.6	5.1	107.59	9	Pf04969	26235411	PDIP_70950	PDIP_70950	0	0	103.1	106.9	94.2	95.8	1.33	1.31	2.1	2.44	High	High	High	High	High	High	High	High	High	High	High	High	1
High	Master Protein	K9GD77	Replication protein A subunit	1.009	1.023	1.014	0.99848	0.979999	0.987511	0	FALSE	96.22	22	25	40	24	1107	122.2	7.34	90.79	25	Pf00270, Pf00271, Pf01336, Pf04057, Pf08646	26233990	PDIP_56740	PDIP_56740	0	1	99.8	101.1	98.9	100.2	1.27	3.4	3.5	0.89	High	High	High	High	High	High	High	High	High	High	High	High	1
High	Master Protein	K9GIW1	Serine/threonine-protein phosphatase	0.985	0.978	0.945	0.997956	0.986788	0.874896	0	FALSE	65.911	32	12	40	12	487	55.1	6.29	90.03	12	Pf00149, Pf08321, Pf13414		PDIG_30910		0	0	100.8	100.1	102.4	96.7	0.19	1.7	2.66	2.82	High	High	High	High	High	High	High	High	High	High	High	High	1
High	Master Protein	K9FBM6	Sterol 24-C-methyltransferase	0.978	1.002	0.922	0.978656	0.998813	0.747789	0	FALSE	68.572	37	14	40	14	377	42	6.38	105.35	14	Pf00398, Pf01170, Pf01209, Pf02353, Pf06325, Pf08241, Pf08242, Pf08498, Pf12847, Pf13489, Pf13649, Pf13659, Pf13847	26236013	PDIP_76970	PDIP_76970	0	0	100.3	102.7	102.5	94.5	1.61	2.3	0.36	1.5	High	High	High	High	High	High	High	High	High	High	High	High	1
High	Master Protein	K9FXH0	Transferase family protein	1.226	1.107	0.965	0.255216	0.688521	0.98423	0	FALSE	77.76	15	20	40	20	1534	170.5	5.97	95.76	20	Pf00501, Pf00550, Pf02458, Pf05141	26233267	PDIP_49500	PDIP_49500	0	0	114.1	103	93.1	89.8	4.41	0.61	3.99	1.66	High	High	High	High	High	High	High	High	High	High	High	High	1
High	Master Protein	K9GTE7	Zinc finger protein ZPR1	0.899	0.904	1.058	0.817496	0.830561	0.769692	0	FALSE	70.444	36	14	40	14	477	53	4.64	100.36	14	Pf03367		PDIG_12460		0	0	93.2	93.6	103.6	109.6	2.61	4.55	1.52	4.64	High	High	High	High	High	High	High	High	High	High	High	High	1
High	Master Protein	K9FF44	40S ribosomal protein S11	1.153	1.016	0.919	0.676634	0.986788	0.694639	0	FALSE	52.422	40	8	39	8	158	18.2	10.71	127.08	8	Pf00366	26235354	PDIP_70380	PDIP_70380	0	0	112.9	99.4	97.8	89.9	0.18	2.16	3.25	1.33	High	High	High	High	High	High	High	High	High	High	High	High	1
High	Master Protein	K9GE86	Beta-glucosidase	1.069	1.001	1.165	0.870387	0.977087	0.210595	0	FALSE	67.873	22	19	39	18	860	95.2	5.49	69.3	19	Pf00933, Pf01915, Pf07691, Pf14310	26230080	PDIP_17570	PDIP_17570	0	1	101	94.5	94.5	110	7.18	4.53	4.38	13.05	High	High	High	High	High	High	High	High	High	High	High	High	1
High	Master Protein	K9FKR4	FAA_hydrolase domain-containing protein	1.037	1.094	1.056	0.974101	0.810027	0.8273	0	FALSE	66.856	63	13	39	13	289	31	5.52	122.2	13	Pf01557		PDIG_58760		0	0	99.1	104.5	95.5	100.9	3.38	3.7	3.71	3.2	High	High	High	High	High	High	High	High	High	High	High	High	1
High	Master Protein	K9FNR2	Glycylpeptide N-tetradecanoyltransferase	1.022	1.051	1.049	0.99043	0.958867	0.851881	0	FALSE	80.118	38	17	39	17	500	56.8	6.84	108.15	17	Pf01233, Pf02799, Pf13302	26237075	PDIP_87610	PDIP_87610	0	0	99.1	102	97	101.8	2.22	5.47	3.94	3.45	High	High	High	High	High	High	High	High	High	High	High	High	1
High	Master Protein	K9GR21	HTH La-type RNA-binding domain-containing protein	1.101	1.018	1.09	0.843025	0.971426	0.563739	0	FALSE	83.626	23	17	39	17	972	105.1	9.25	100.86	17	Pf05383	26232342	PDIP_40240	PDIP_40240	0	0	104.6	96.8	95	103.6	1.32	0.81	1.64	1.6	High	High	High	High	High	High	High	High	High	High	High	High	1
High	Master Protein	K9FV98	Mitochondrial GTP/GDP transporter Ggc1, putative	0.888	0.905	0.9	0.705538	0.799185	0.516876	0	FALSE	57.72	37	12	39	12	306	32.9	9.96	119.53	12	Pf00153		PDIG_43460		0	0	96.2	98.1	108.3	97.5	0.42	0.46	0.9	1.59	High	High	High	High	High	High	High	High	High	High	High	High	1
High	Master Protein	K9G0R4	PHB domain-containing protein	0.945	0.969	1.004	0.956276	0.979999	0.988165	0	FALSE	111.015	51	19	39	19	434	47.1	6.58	121.56	19	Pf01145	26232341	PDIP_40230	PDIP_40230	0	0	96.5	98.9	102.1	102.5	3.92	2.14	3.53	2.09	High	High	High	High	High	High	High	High	High	High	High	High	1
High	Master Protein	K9GGE9	Translational initiation factor 2 beta	1.018	0.938	0.948	0.997881	0.953249	0.921628	0	FALSE	63.228	39	12	39	12	280	30.8	8.46	109.58	12	Pf01873	26229205	PDIP_08820	PDIP_08820	0	0	104.3	96.1	102.5	97.1	1.83	1.39	1.39	2.57	High	High	High	High	High	High	High	High	High	High	High	High	1
High	Master Protein	K9FWQ5	3-methylcrotonyl-CoA carboxylase, beta subunit (MccB), putative	0.97	0.943	0.992	0.997956	0.971426	0.996059	0	FALSE	78.156	27	14	38	14	576	61.9	7.62	100.55	14	Pf01039	26233454	PDIP_51370	PDIP_51370	0	0	99.3	96.6	102.5	101.6	1.67	5.95	2.53	5.78	High	High	High	High	High	High	High	High	High	High	High	High	1
High	Master Protein	K9F9N2	Actin-related protein 2	1.014	1.002	0.971	0.984898	0.979999	0.987511	0	FALSE	50.458	24	8	38	8	388	43.6	5.78	98.93	8	Pf00022		PDIG_79330		0	0	101.8	100.5	100.3	97.4	2.93	1.57	2.51	1.89	High	High	High	High	High	High	High	High	High	High	High	High	1
High	Master Protein	K9GJA8	Aspartate transaminase	0.96	0.9	1.024	0.97305	0.794961	0.965761	0	FALSE	60.358	29	12	38	12	418	45.7	7.14	108.17	12	Pf00155		PDIG_30700		0	0	98.8	92.7	103	105.5	0.68	0.33	0.76	1.59	High	High	High	High	High	High	High	High	High	High	High	High	1
High	Master Protein	K9FNY4	Bifunctional P450:NADPH-P450 reductase	1.125	1.198	1.236	0.752558	0.266227	0.00220728	0	FALSE	69.305	38	16	38	16	455	51	6.37	102.73	16	Pf00067		PDIG_57930		0	0	98.7	105.1	87.7	108.4	2.68	2.24	1.82	0.54	High	High	High	High	High	High	High	High	High	High	High	High	1
High	Master Protein	K9FRA1	Branched-chain-amino-acid aminotransferase	1.016	1.152	1.057	0.989995	0.463886	0.869003	0	FALSE	54.421	27	10	38	10	415	45.6	8.31	104.96	10	Pf01063		PDIG_84070		0	0	96.2	109.1	94.7	100.1	1.88	0.53	2.25	0.76	High	High	High	High	High	High	High	High	High	High	High	High	1
High	Master Protein	K9F8F1	F-actin-capping protein subunit beta	0.906	0.925	0.979	0.918961	0.966872	0.987511	0	FALSE	59.747	48	10	38	10	266	30.1	4.86	103.42	10	Pf01115	26236665	PDIP_83510	PDIP_83510	0	0	95.1	97.1	105	102.8	1.5	1.1	1.36	1.56	High	High	High	High	High	High	High	High	High	High	High	High	1
High	Master Protein	J9WQJ0	FadA	0.969	0.914	1.116	0.984218	0.89101	0.276085	0	FALSE	77.78	41	12	38	12	353	40.9	5.21	120.56	12	Pf00025, Pf00503				0	0	96.9	91.4	100	111.6	1.35	2.94	2.8	2.18	High	High	High	High	High	High	High	High	High	High	High	High	1
High	Master Protein	K9FZT9	Fumarylacetoacetate hydrolase family protein	1.153	1.175	1.055	0.420982	0.313043	0.95598	0	FALSE	64.754	51	8	38	8	294	31.2	5.47	117.86	8	Pf01557		PDIG_28860		0	0	105.2	107.3	91.3	96.3	0.65	3.75	1.95	2.79	High	High	High	High	High	High	High	High	High	High	High	High	1
High	Master Protein	K9G3W5	Mitochondrial DNA replication protein (Yhm2), putative	0.969	0.906	1.241	0.97305	0.799187	0.00211067	0	FALSE	37.032	26	9	38	9	313	33.5	9.73	130.96	9	Pf00153	26231790	PDIP_34720	PDIP_34720	0	0	94.2	88	97.2	120.6	1.26	1.1	2.7	0.73	High	High	High	High	High	High	High	High	High	High	High	High	1
High	Master Protein	K9FKJ7	Pentafunctional AROM polypeptide	1.012	1.075	1.026	0.97305	0.799187	0.99191	0	FALSE	105.555	16	20	38	20	1586	171.6	6.73	91.05	20	Pf00275, Pf01202, Pf01487, Pf01488, Pf01761, Pf08501, Pf13207, Pf13685		PDIG_57860		0	0	98.4	104.6	97.3	99.8	0.93	1.72	1.24	2.96	High	High	High	High	High	High	High	High	High	High	High	High	1
High	Master Protein	K9G2E8	Phosphatidyl synthase	0.907	0.892	0.979	0.843524	0.73517	0.992111	0	FALSE	67.152	31	14	38	14	483	52.8	5.68	91.89	14	Pf00702, Pf09419, Pf13242, Pf13344		PDIG_72520		0	0	96.1	94.4	105.9	103.7	1.85	2.02	2.38	1.32	High	High	High	High	High	High	High	High	High	High	High	High	1
High	Master Protein	K9FTG7	Phosphoinositide phosphatase (Sac1), putative	0.954	0.948	0.987	0.969377	0.966872	0.998656	0	FALSE	88.982	36	20	38	19	703	79.3	9.45	103.44	20	Pf02383	26237073	PDIP_87590	PDIP_87590	0	1	98.2	97.5	102.9	101.5	1.2	0.82	1.86	2.82	High	High	High	High	High	High	High	High	High	High	High	High	1
High	Master Protein	K9G5E7	Phosphoribosylaminoimidazole-succinocarboxamide synthase	0.966	0.958	1.031	0.969377	0.966872	0.944363	0	FALSE	71.452	51	15	38	15	301	33.4	5.35	121	15	Pf01259		PDIG_20150		0	0	97.7	96.9	101.1	104.3	1.02	0.44	1.65	1.84	High	High	High	High	High	High	High	High	High	High	High	High	1
High	Master Protein	K9G187	RNAPII degradation factor Def1, putative	1.029	1.041	1.036	0.974101	0.958867	0.971523	0	FALSE	55.564	15	12	38	12	873	91.6	6.95	91.97	12	Pf02845		PDIG_65020		0	0	100.3	101.4	97.4	100.9	2.63	4.51	3.77	3.57	High	High	High	High	High	High	High	High	High	High	High	High	1
High	Master Protein	K9GVA2	t-SNARE coiled-coil homology domain-containing protein	0.935	0.894	1.022	0.932283	0.756385	0.978826	0	FALSE	69.365	31	12	38	12	330	36.9	5.29	111.05	12			PDIG_17500		0	0	97.1	92.8	103.9	106.2	1.3	1.69	1.93	1.77	High	High	High	High	High	High	High	High	High	High	High	High	1
High	Master Protein	K9FQS7	UDP-glucosyl transferase family protein	0.866	0.886	0.846	0.625217	0.698056	0.0783213	0	FALSE	81.495	24	12	38	12	559	62.2	7.02	115.08	12	Pf00201		PDIG_46600		0	0	96.3	98.5	111.2	94	2.1	0.74	2.22	1.22	High	High	High	High	High	High	High	High	High	High	High	High	1
High	Master Protein	K9G3J8	3-hydroxy-3-methylglutaryl coenzyme A reductase	1.043	1.02	1.068	0.97305	0.97492	0.727567	0	FALSE	77.983	14	14	37	14	1128	121.3	6.95	97.51	14	Pf00368, Pf02460, Pf12349, Pf13323	26235432	PDIP_71160	PDIP_71160	0	0	101	98.7	96.8	103.5	1.42	3.04	2.91	1.07	High	High	High	High	High	High	High	High	High	High	High	High	1
High	Master Protein	K9GAM7	Actin cytoskeleton-regulatory complex protein PAN1	1.028	0.995	1.009	0.982567	0.986788	0.994923	0	FALSE	96.772	15	21	37	21	1452	157.6	6.25	104.34	21	Pf08226, Pf12763		PDIG_11450		0	0	102	98.8	99.2	100.1	0.22	1.65	1.58	1.06	High	High	High	High	High	High	High	High	High	High	High	High	1
High	Master Protein	K9GVL2	Actin-related protein 4	1.023	1.039	1.065	0.992112	0.966872	0.752856	0	FALSE	66.242	37	14	37	14	471	51.2	5.25	87.54	14	Pf00022	26231581	PDIP_32610	PDIP_32610	0	0	99.1	100.7	96.9	103.3	1.89	1.92	2.23	2.75	High	High	High	High	High	High	High	High	High	High	High	High	1
High	Master Protein	K9G2Z2	Aminotran_1_2 domain-containing protein	0.994	1.018	1.064	0.99999	0.97492	0.795094	0	FALSE	65.054	20	11	37	10	554	60.9	5.91	111.98	11	Pf00155	26231981	PDIP_36630	PDIP_36630	0	1	97.6	99.9	98.1	104.4	0.77	0.33	1.19	1.18	High	High	High	High	High	High	High	High	High	High	High	High	1
High	Master Protein	K9FG38	Calcium/calmodulin-dependent protein kinase, putative	0.875	0.843	0.968	0.708142	0.437773	0.987511	0	FALSE	57.042	34	15	37	15	406	45.5	6.68	93.51	15	Pf00069, Pf07714		PDIG_69640		0	0	94.9	91.5	108.5	105	1.76	1.74	3.75	1.85	High	High	High	High	High	High	High	High	High	High	High	High	1
High	Master Protein	K9FD08	Cell wall biogenesis protein/glutathione transferase (Gto1), putative	1.034	1.106	1.055	0.954876	0.650389	0.952965	0	FALSE	55.248	42	14	37	14	345	40.1	7.01	84	14	Pf00043, Pf13409, Pf13410, Pf14497	26236409	PDIP_80930	PDIP_80930	0	0	98.6	105.4	95.3	100.6	3.28	1.79	2.99	2.13	High	High	High	High	High	High	High	High	High	High	High	High	1
High	Master Protein	K9GTQ6	DNA damage response protein (Dap1), putative	0.976	0.957	1.077	0.989995	0.971426	0.603456	0	FALSE	48.54	73	10	37	10	154	17.3	5.34	95.37	10	Pf00173	26231212	PDIP_28920	PDIP_28920	0	0	97.4	95.4	99.8	107.4	4.03	3.37	1.65	5.08	High	High	High	High	High	High	High	High	High	High	High	High	1
High	Master Protein	K9F8E1	DNA polymerase V, putative	0.959	0.955	1.034	0.997881	0.979999	0.98423	0	FALSE	64.961	16	15	37	15	983	109.6	5.14	84.46	15	Pf04931		PDIG_82420		0	0	97.2	96.7	101.3	104.7	2.55	5.04	1.69	5.6	High	High	High	High	High	High	High	High	High	High	High	High	1
High	Master Protein	K9FR64	Glycogen [starch] synthase	0.937	0.915	1.057	0.942141	0.845601	0.780666	0	FALSE	71.449	27	17	37	17	716	81.6	6.42	107.51	17	Pf00534, Pf05693		PDIG_53450		0	0	95.8	93.6	102.3	108.2	1.97	1.34	0.12	2.75	High	High	High	High	High	High	High	High	High	High	High	High	1
High	Master Protein	K9GRP8	Mitochondrial presequence protease	0.92	0.984	0.947	0.895633	0.986788	0.912996	0	FALSE	88.582	19	19	37	19	1037	115.6	5.76	98.88	19	Pf00675, Pf05193, Pf08367		PDIG_23940		0	0	95.6	102.2	103.9	98.3	1.12	2.29	1.72	1.53	High	High	High	High	High	High	High	High	High	High	High	High	1
High	Master Protein	K9FBG0	Nitric oxide dioxygenase	1.225	1.255	1.257	0.262313	0.0760055	0.00253283	0	FALSE	65.141	26	9	37	9	419	45.9	6.16	95.43	9	Pf00042, Pf00175, Pf00970, Pf08030, Pf11563	26236031	PDIP_77150	PDIP_77150	0	0	103.4	106	84.4	106.2	2.52	1.79	6.53	2.5	High	High	High	High	High	High	High	High	High	High	High	High	1
High	Master Protein	K9FY75	S-formylglutathione hydrolase	1.032	1.044	1.001	0.97705	0.966872	0.995697	0	FALSE	80.986	42	12	37	12	285	31.3	6.34	109.07	12	Pf00756, Pf12697		PDIG_35270		0	0	101.3	102.4	98.1	98.2	2.81	2.39	1.99	1.96	High	High	High	High	High	High	High	High	High	High	High	High	1
High	Master Protein	K9FI66	Tripeptidyl-peptidase sed2	1.301	1.639	1.474	0.0113534	2.01438e-07	1.90745e-06	0	FALSE	68.029	29	10	37	10	601	65.1	5.17	87.67	10	Pf00082, Pf09286		PDIG_67780		0	0	96.1	121.1	73.9	108.9	1.62	4.19	9.19	4.82	High	High	High	High	High	High	High	High	High	High	High	High	1
High	Master Protein	K9GS27	V-type proton ATPase subunit C	1.021	0.963	1.003	0.99848	0.971426	0.988165	0	FALSE	78.357	33	16	37	16	389	44	6.89	98.53	16	Pf03223		PDIG_15420		0	0	102.4	96.6	100.3	100.6	4.47	2.64	2.43	4.62	High	High	High	High	High	High	High	High	High	High	High	High	1
High	Master Protein	K9GMC4	4-nitrophenylphosphatase	1.061	1.003	1.023	0.951228	0.986788	0.987511	0	FALSE	48.069	32	10	36	10	311	34	5.44	91.25	10	Pf00702, Pf13242, Pf13344, Pf13419	26228351	PDIP_00280	PDIP_00280	0	0	103.9	98.2	97.9	100.1	2.04	1.35	1.98	1.48	High	High	High	High	High	High	High	High	High	High	High	High	1
High	Master Protein	K9GDV9	60S ribosomal protein L35Ae	1.143	1.103	1.027	0.730873	0.815479	0.95718	0	FALSE	22.173	36	6	36	6	109	12.3	11.28	73	6	Pf01247		PDIG_04290		0	0	107	103.3	93.6	96.1	1.37	1.58	0.82	1.26	High	High	High	High	High	High	High	High	High	High	High	High	1
High	Master Protein	K9GC46	ABC metal ion transporter, putative	0.976	0.956	1.099	0.997881	0.977087	0.498927	0	FALSE	72.207	15	21	36	20	1539	171.1	8.18	78.52	21	Pf00005, Pf00664	26233551	PDIP_52340	PDIP_52340	0	1	96.8	94.9	99.3	109	1.86	1.08	2.78	0.97	High	High	High	High	High	High	High	High	High	High	High	High	1
High	Master Protein	K9G8F9	A-pheromone processing metallopeptidase Ste23	1.031	1.133	1.049	0.974101	0.561375	0.912996	0	FALSE	67.605	14	16	36	16	1106	125.9	5.53	88.57	16	Pf00675, Pf05193		PDIG_52660		0	0	97.9	107.6	95	99.6	1.27	0.95	0.42	2.54	High	High	High	High	High	High	High	High	High	High	High	High	1
High	Master Protein	K9FNC1	GTP-binding protein yptV1	0.894	0.926	0.943	0.753302	0.906916	0.907252	0	FALSE	57.822	54	11	36	11	209	23.4	5.69	109.59	11	Pf00025, Pf00071, Pf01926, Pf08477	26234632	PDIP_63160	PDIP_63160	0	0	95.1	98.4	106.3	100.2	1.71	1.86	1.15	2.3	High	High	High	High	High	High	High	High	High	High	High	High	1
High	Master Protein	K9FKT2	Histone H4 arginine methyltransferase RmtA	1.024	1.027	1.022	0.99043	0.978442	0.978666	0	FALSE	67.114	40	13	36	13	347	39.5	5.33	88.75	13	Pf01170, Pf02353, Pf05175, Pf05185, Pf06325, Pf08003, Pf08241, Pf08242, Pf12847, Pf13489, Pf13649, Pf13659, Pf13679, Pf13847		PDIG_59780		0	0	100.6	100.8	98.2	100.4	2.23	3.07	2.45	3.01	High	High	High	High	High	High	High	High	High	High	High	High	1
High	Master Protein	K9FAV0	Inosine triphosphate pyrophosphatase	1.016	1.015	1.011	0.997881	0.979999	0.987511	0	FALSE	56.85	62	9	36	9	177	19.5	5	90.3	9	Pf01725		PDIG_84580		0	0	100.6	100.4	98.9	100.1	1.18	1.43	0.34	2.19	High	High	High	High	High	High	High	High	High	High	High	High	1
High	Master Protein	K9GXQ1	Mitochondrial 2-oxodicarboxylate carrier protein, putative	0.975	0.974	0.926	0.99043	0.984931	0.72179	0	FALSE	55.484	31	8	36	8	327	35.8	9.57	98.94	8	Pf00153		PDIG_13470		0	0	100.6	100.5	103.2	95.6	0.84	1.46	1.47	1.44	High	High	High	High	High	High	High	High	High	High	High	High	1
High	Master Protein	K9F6S3	mRNA transport regulator (Mtr10), putative	0.955	0.925	0.96	0.974101	0.964386	0.95598	0	FALSE	82.118	21	17	36	17	970	108.3	5.03	97.59	17	Pf03810, Pf08389		PDIG_85260		0	0	99.5	96.4	104.2	100	1.93	0.1	1.33	0.54	High	High	High	High	High	High	High	High	High	High	High	High	1
High	Master Protein	K9GDP0	Proteasome regulatory particle subunit (RpnL), putative	0.937	0.928	0.983	0.947387	0.930302	0.996059	0	FALSE	65.559	49	11	36	11	281	31.2	5.05	110.52	11	Pf03399, Pf10075		PDIG_03840		0	0	97.4	96.5	104	102.2	1.46	1.54	1.81	1.53	High	High	High	High	High	High	High	High	High	High	High	High	1
High	Master Protein	K9GGS6	snRNA cap binding complex subunit (Gcr3), putative	1.106	1.088	1.048	0.840481	0.843833	0.861812	0	FALSE	65.38	23	16	36	16	822	92.3	4.96	88.25	16	Pf02854, Pf09088, Pf09090	26230203	PDIP_18800	PDIP_18800	0	0	104.2	102.6	94.3	98.8	1.74	3.34	2.48	2.83	High	High	High	High	High	High	High	High	High	High	High	High	1
High	Master Protein	K9GDJ5	UBC core domain-containing protein	0.963	0.938	1.009	0.989995	0.966872	0.995697	0	FALSE	30.465	54	6	36	6	139	15.5	6.52	89	6	Pf00179		PDIG_41130		0	0	98.5	96	102.3	103.2	1.33	1.81	0.65	0.52	High	High	High	High	High	High	High	High	High	High	High	High	1
High	Master Protein	K9FSK4	Vac8p	0.942	0.966	1.017	0.974101	0.994599	0.987511	0	FALSE	70.31	27	14	36	14	578	62.9	5.26	105.92	14	Pf00514, Pf01602, Pf04826, Pf05804, Pf13513, Pf13646	26236494	PDIP_81780	PDIP_81780	0	0	96	98.4	101.9	103.6	1.86	4.05	3.96	1.49	High	High	High	High	High	High	High	High	High	High	High	High	1
High	Master Protein	K9G5U5	Catalase	1.164	1.232	1.604	0.605264	0.171368	9.32703e-16	0	FALSE	70.724	27	15	35	15	731	80	5.69	88.59	15	Pf00199, Pf06628	26235074	PDIP_67580	PDIP_67580	0	0	93.1	98.6	80	128.3	2.33	0.91	5.76	5.48	High	High	High	High	High	High	High	High	High	High	High	High	1
High	Master Protein	K9F5J1	Elongation factor G, mitochondrial	0.967	1.013	0.928	0.997881	0.971426	0.762247	0	FALSE	45.671	23	17	35	17	799	88.5	6.37	73.49	17	Pf00009, Pf00679, Pf03144, Pf03764, Pf14492	26237106	PDIP_87920	PDIP_87920	0	0	99	103.7	102.4	95	1.17	3.01	0.67	2.63	High	High	High	High	High	High	High	High	High	High	High	High	1
High	Master Protein	K9FNP2	Eukaryotic translation initiation factor 3 subunit J	1.131	1.023	1.034	0.739091	0.971426	0.972323	0	FALSE	59.884	44	9	35	9	267	29.7	5.24	101.51	9	Pf08597		PDIG_59140		0	0	108	97.7	95.5	98.8	2.81	1.93	2.75	2.43	High	High	High	High	High	High	High	High	High	High	High	High	1
High	Master Protein	K9GJ39	Glycosidase	1.434	1.375	1.402	0.00365725	0.00795563	4.4018e-07	0	FALSE	38.196	18	6	35	6	456	46.5	4.51	90.63	6	Pf00722	26229470	PDIP_11470	PDIP_11470	0	0	110.1	105.5	76.8	107.6	3.76	5.75	4.79	6.53	High	High	High	High	High	High	High	High	High	High	High	High	1
High	Master Protein	K9GU76	Phospho-2-dehydro-3-deoxyheptonate aldolase	0.998	1.101	0.973	0.99848	0.783004	0.987511	0	FALSE	49.529	26	10	35	10	364	40	6.46	90.92	10	Pf00793		PDIG_11160		0	0	98	108.1	98.2	95.6	1.82	3.35	1.05	3.99	High	High	High	High	High	High	High	High	High	High	High	High	1
High	Master Protein	K9GVY3	Thiamine thiazole synthase	1.067	1.062	1.88	0.874427	0.8638	9.32703e-16	0	FALSE	43.488	27	9	35	8	330	35.5	5.57	84.94	9	Pf00890, Pf01266, Pf01946, Pf05834, Pf07992, Pf12831, Pf13450, Pf13454	26231572	PDIP_32520	PDIP_32520	0	1	85.2	84.8	79.9	150.1	2.99	2.53	5.52	6.01	High	High	High	High	High	High	High	High	High	High	High	High	1
High	Master Protein	K9FVE9	Urease accessory protein UreG, putative	1.027	1.005	1.099	0.97305	0.977087	0.543874	0	FALSE	70.844	42	9	35	9	271	29	6.01	102.11	9	Pf02492		PDIG_44110		0	0	99.4	97.4	96.8	106.4	1.71	1.33	1.15	1.96	High	High	High	High	High	High	High	High	High	High	High	High	1
High	Master Protein	K9GEY3	Zinc metalloprotease, putative	0.926	0.931	1.03	0.922839	0.953249	0.952965	0	FALSE	67.194	18	18	35	18	1054	118.3	4.84	81.88	18	Pf00675, Pf05193		PDIG_00980		0	0	95.3	95.8	102.9	106	0.83	1.56	0.98	2.18	High	High	High	High	High	High	High	High	High	High	High	High	1
High	Master Protein	K9G762	Actin cortical patch component, putative	0.931	0.955	1.009	0.932283	0.971426	0.988165	0	FALSE	74.543	21	16	34	16	791	85.3	8.57	89.72	16	Pf00400, Pf01084	26231560	PDIP_32400	PDIP_32400	0	0	95.6	98.1	102.7	103.6	0.46	1.7	1.45	1.42	High	High	High	High	High	High	High	High	High	High	High	High	1
High	Master Protein	K9G2N7	Amine oxidase	1.158	1.076	1.335	0.619093	0.869153	9.83754e-06	0	FALSE	60.194	26	15	34	15	534	60.1	5.38	78.82	15	Pf01593, Pf13450	26235714	PDIP_73980	PDIP_73980	0	0	101.4	94.2	87.6	116.9	1.84	2.05	5.5	1.07	High	High	High	High	High	High	High	High	High	High	High	High	1
High	Master Protein	K9FKF2	Eukaryotic translation initiation factor 4C	1.135	0.946	0.963	0.738457	0.964386	0.985841	0	FALSE	53.109	44	10	34	10	149	17.2	5.1	83.11	10	Pf01176	26234499	PDIP_61830	PDIP_61830	0	0	112.3	93.6	98.9	95.2	0.92	0.95	2.1	2.4	High	High	High	High	High	High	High	High	High	High	High	High	1
High	Master Protein	K9G2P1	Lysophospholipase	0.909	0.932	0.99	0.890377	0.964386	0.997996	0	FALSE	62.301	14	7	34	7	636	68.6	4.67	96.74	7	Pf01735	26235615	PDIP_72990	PDIP_72990	0	0	94.9	97.3	104.4	103.3	1.01	0.68	2.31	1.85	High	High	High	High	High	High	High	High	High	High	High	High	1
High	Master Protein	K9FJU4	Methylthioribose-1-phosphate isomerase	0.993	0.984	1.045	0.99848	0.998791	0.90205	0	FALSE	62.923	40	11	34	11	382	40.3	5.85	82.42	11	Pf01008	26235120	PDIP_68040	PDIP_68040	0	0	98.7	97.8	99.5	104	1.34	5.45	3.49	2.96	High	High	High	High	High	High	High	High	High	High	High	High	1
High	Master Protein	K9FIB0	Methyltransferase (Ncl1), putative	0.981	1.013	1.039	0.99999	0.971426	0.96267	0	FALSE	79.647	23	14	34	14	870	96.7	5.82	95.08	14	Pf01189	26235005	PDIP_66890	PDIP_66890	0	0	97.3	100.5	99.2	103	1.83	0.65	1.88	2.46	High	High	High	High	High	High	High	High	High	High	High	High	1
High	Master Protein	K9GYM4	Mitochondrial import inner membrane translocase subunit	0.984	1	0.952	0.99848	0.986788	0.910865	0	FALSE	45.401	74	7	34	7	91	10.3	5.41	74.63	7	Pf02953	26230551	PDIP_22290	PDIP_22290	0	0	100	101.6	101.6	96.7	2.53	3.14	1.19	4.82	High	High	High	High	High	High	High	High	High	High	High	High	1
High	Master Protein	K9FTQ1	Non-reducing end alpha-L-arabinofuranosidase	1.277	1.023	0.98	0.116347	0.971426	0.987511	0	FALSE	45.508	22	9	34	9	506	52.5	5.62	101.2	9	Pf05270, Pf09206		PDIG_79360		0	0	119.4	95.6	93.4	91.6	0.59	1.84	1.33	0.93	High	High	High	High	High	High	High	High	High	High	High	High	1
High	Master Protein	K9GMF4	Trehalase	0.98	1.016	1.092	0.997956	0.975457	0.538978	0	FALSE	78.144	25	16	34	16	731	83.5	6.48	97.44	16	Pf01204, Pf07492	26232708	PDIP_43900	PDIP_43900	0	0	95.9	99.4	97.8	106.9	2.86	1.84	4.46	2.29	High	High	High	High	High	High	High	High	High	High	High	High	1
High	Master Protein	K9F580	Tryptophanyl-tRNA synthetase	0.927	0.889	0.953	0.928282	0.726526	0.955525	0	FALSE	45.245	18	8	34	8	435	49.2	7.34	92.06	8	Pf00579		PDIG_90480		0	0	98.4	94.3	106.1	101.2	2.52	2.81	4.26	1.36	High	High	High	High	High	High	High	High	High	High	High	High	1
High	Master Protein	K9G4E3	40S ribosomal protein S26	1.32	1.227	1.102	0.0531657	0.22171	0.38338	0	FALSE	34.116	21	5	33	5	210	24.1	10.18	88.67	5	Pf01283	26235305	PDIP_69890	PDIP_69890	0	0	113.6	105.6	86	94.8	3.67	2.43	3.88	3.41	High	High	High	High	High	High	High	High	High	High	High	High	1
High	Master Protein	K9F8J3	Allergen Asp f 15	1.019	1.02	1.092	0.969377	0.966872	0.772204	0	FALSE	27.755	28	2	33	2	160	16.1	4.65	123.22	2	Pf07249		PDIG_83500		0	0	98.7	98.8	96.8	105.7	3.13	3.47	4.99	0.29	High	High	High	High	High	High	High	High	High	High	High	High	1
High	Master Protein	K9GWC8	Clathrin light chain	0.922	0.952	1.031	0.954804	0.979999	0.987511	0	FALSE	72.09	49	12	33	12	304	33	4.55	83.84	12	Pf01086	26230859	PDIP_25390	PDIP_25390	0	0	94.4	97.5	102.4	105.6	1.7	2.06	1.39	2	High	High	High	High	High	High	High	High	High	High	High	High	1
High	Master Protein	K9GCU8	Cytosine deaminase-uracil phosphoribosyltransferase fusion protein	1.009	0.936	0.976	0.99848	0.953249	0.987511	0	FALSE	38.52	30	9	33	9	246	27.4	6.79	81.6	9	Pf14681	26230536	PDIP_22140	PDIP_22140	0	0	103	95.5	102	99.6	0.47	2	2.12	1.16	High	High	High	High	High	High	High	High	High	High	High	High	1
High	Master Protein	K9FN71	G protein complex beta subunit SfaD	0.948	0.927	1.076	0.984287	0.966872	0.766971	0	FALSE	46.941	29	10	33	10	352	38.8	6.9	58.68	10	Pf00400	26234260	PDIP_59440	PDIP_59440	0	0	96	93.9	101.2	108.9	4.19	2.67	5.64	1.97	High	High	High	High	High	High	High	High	High	High	High	High	1
High	Master Protein	K9FQ34	Glutathione reductase	0.935	0.988	1.017	0.955715	0.996255	0.987511	0	FALSE	62.697	32	14	33	14	474	51.3	6.49	80.28	14	Pf00070, Pf02852, Pf07992, Pf13434, Pf13738		PDIG_56280		0	0	94.9	100.4	101.5	103.2	0.24	1.38	1.07	2.26	High	High	High	High	High	High	High	High	High	High	High	High	1
High	Master Protein	K9FE76	Importin beta-5 subunit, putative	0.961	0.946	1.061	0.97305	0.966872	0.764784	0	FALSE	53.698	13	13	33	12	1038	113.6	4.72	91.63	13	Pf03378, Pf03810		PDIG_71500		0	1	96.9	95.4	100.8	106.9	1.54	2.72	3.18	0.83	High	High	High	High	High	High	High	High	High	High	High	High	1
High	Master Protein	K9FS25	NADH dehydrogenase [ubiquinone] iron-sulfur protein 4, mitochondrial	0.982	1.045	1.04	0.99848	0.953249	0.957071	0	FALSE	53.878	49	9	33	9	219	24.4	9.99	92.75	9	Pf04800		PDIG_82920		0	0	96.6	102.8	98.4	102.3	1.41	0.81	1.47	0.81	High	High	High	High	High	High	High	High	High	High	High	High	1
High	Master Protein	K9FXM1	Phosphoribosylaminoimidazole carboxylase	1.018	0.996	1.007	0.97305	0.979999	0.999485	0	FALSE	60.985	29	17	33	17	572	62	6.6	69.44	17	Pf00731, Pf02222, Pf07478, Pf13535		PDIG_72790		0	0	101.2	99.1	99.5	100.2	1.27	1.11	3.22	3.48	High	High	High	High	High	High	High	High	High	High	High	High	1
High	Master Protein	K9H581	Translation machinery-associated protein 22	1.013	0.942	0.883	0.99848	0.953249	0.349	0	FALSE	55.03	40	8	33	8	114	13	8.6	89.37	8	Pf01253	26228377	PDIP_00540	PDIP_00540	0	0	105.6	98.2	104.2	92	1.16	1.15	0.48	0.89	High	High	High	High	High	High	High	High	High	High	High	High	1
High	Master Protein	K9GHS3	Class I unconventional myosin	0.94	0.954	1.01	0.97305	0.979999	0.998656	0	FALSE	75.345	16	18	32	18	1255	137.6	9.41	72.11	18	Pf00018, Pf00063, Pf06017, Pf07653, Pf14604	26228654	PDIP_03310	PDIP_03310	0	0	96.3	97.7	102.5	103.5	5.12	5.8	5.55	4.92	High	High	High	High	High	High	High	High	High	High	High	High	1
High	Master Protein	K9FWD8	Dihydrolipoamide acetyltransferase component of pyruvate dehydrogenase complex	0.956	0.949	0.878	0.969377	0.966872	0.237074	0	FALSE	77.896	38	15	32	15	475	51.6	8.21	85.39	15	Pf00198, Pf00364, Pf02817		PDIG_41170		0	0	101.1	100.3	105.7	92.9	0.38	1.3	1.44	0.51	High	High	High	High	High	High	High	High	High	High	High	High	1
High	Master Protein	K9GJU9	Dihydroorotate dehydrogenase (quinone), mitochondrial	0.945	1.018	1.014	0.965181	0.97492	0.987511	0	FALSE	67.164	37	15	32	15	516	55.3	9.25	94.57	15	Pf01180		PDIG_29220		0	0	95	102.4	100.6	102	0.1	3.48	0.56	3.3	High	High	High	High	High	High	High	High	High	High	High	High	1
High	Master Protein	K9G1K8	Eukaryotic translation initiation factor 3 subunit G	1.116	1.042	1.011	0.674646	0.945321	0.998656	0	FALSE	63.549	48	12	32	12	287	31.7	8.12	78.16	12	Pf00076, Pf12353, Pf13893, Pf14259		PDIG_30440		0	0	107.1	100	95.9	97	2.83	3.13	4.84	1.72	High	High	High	High	High	High	High	High	High	High	High	High	1
High	Master Protein	K9G3I5	FGGY-family carbohydrate kinase, putative	0.9	0.871	0.97	0.908917	0.792218	0.978522	0	FALSE	42.083	21	10	32	10	612	66.5	5.77	70.52	10	Pf00370, Pf02782		PDIG_22490		0	0	96.2	93.2	106.9	103.7	1.77	0.51	2.75	1.67	High	High	High	High	High	High	High	High	High	High	High	High	1
High	Master Protein	K9GB76	Homocitrate synthase	0.948	0.94	0.886	0.977338	0.971426	0.402628	0	FALSE	57.541	30	10	32	10	465	50.6	5.91	96.32	10	Pf00682	26230802	PDIP_24800	PDIP_24800	0	0	100.5	99.6	106	93.9	0.15	0.96	1.69	1.01	High	High	High	High	High	High	High	High	High	High	High	High	1
High	Master Protein	K9GEJ7	Integral ER membrane protein Scs2, putative	0.948	0.954	0.989	0.972478	0.977087	0.992028	0	FALSE	68.019	45	9	32	9	273	29.6	6.43	96.71	9	Pf00635		PDIG_01850		0	0	97.5	98.1	102.8	101.7	2.95	5.65	2.66	5.67	High	High	High	High	High	High	High	High	High	High	High	High	1
High	Master Protein	K9FPT5	J domain-containing protein	0.871	0.838	0.956	0.70077	0.484512	0.949034	0	FALSE	60.147	31	15	32	15	486	54.5	5.24	84.34	15	Pf00226, Pf14308	26233827	PDIP_55110	PDIP_55110	0	0	95	91.5	109.1	104.4	1.99	1.32	1.17	1.08	High	High	High	High	High	High	High	High	High	High	High	High	1
High	Master Protein	K9FH48	NADH-ubiquinone oxidoreductase 213 kDa subunit	1.046	1.085	1.081	0.959552	0.792218	0.722864	0	FALSE	56.634	51	10	32	10	197	21	8.34	96.52	10	Pf02466		PDIG_73230		0	0	99.3	103	95	102.7	4.61	1.56	4.54	3.03	High	High	High	High	High	High	High	High	High	High	High	High	1
High	Master Protein	K9GF76	N-glycosyl-transferase	0.927	0.936	1.022	0.895641	0.948234	0.978666	0	FALSE	49.355	30	12	32	12	372	42.7	5.72	83.17	12	Pf03452	26229656	PDIP_13330	PDIP_13330	0	0	95.5	96.4	102.9	105.2	1.43	0.88	1.01	1.64	High	High	High	High	High	High	High	High	High	High	High	High	1
High	Master Protein	K9FF23	Peptide-methionine (S)-S-oxide reductase	0.862	0.854	0.977	0.634734	0.569974	0.987511	0	FALSE	32.715	37	7	32	7	174	19.5	6.27	80.72	7	Pf01625	26235498	PDIP_71820	PDIP_71820	0	0	93.4	92.5	108.3	105.9	3.04	1.35	3.88	1.08	High	High	High	High	High	High	High	High	High	High	High	High	1
High	Master Protein	K9H1L2	Ribonucleoside-diphosphate reductase	0.875	0.98	1.008	0.795295	0.998123	0.998656	0	FALSE	62.529	20	13	32	13	861	95.8	6.62	86.05	13	Pf00317, Pf02867, Pf03477	26229669	PDIP_13460	PDIP_13460	0	0	90.6	101.5	103.5	104.4	0.33	1.13	1.07	0.23	High	High	High	High	High	High	High	High	High	High	High	High	1
High	Master Protein	K9FY27	RSC complex subunit (RSC8), putative	0.94	0.906	1.039	0.947845	0.831266	0.897044	0	FALSE	68.337	21	16	32	16	687	75.3	5.03	82.42	16	Pf00249, Pf04433, Pf13921		PDIG_34820		0	0	96.7	93.3	103	107	4.09	3.31	5.43	3.37	High	High	High	High	High	High	High	High	High	High	High	High	1
High	Master Protein	K9GGW9	ToxD	0.93	0.994	0.959	0.946066	0.990048	0.965761	0	FALSE	55.146	39	13	32	13	345	37	6.27	81.39	13	Pf00107, Pf08240	26229035	PDIP_07120	PDIP_07120	0	0	95.8	102.4	103	98.8	3.12	2.19	2.56	2.91	High	High	High	High	High	High	High	High	High	High	High	High	1
High	Master Protein	K9FKE2	AP-1 complex subunit gamma	1.049	1.101	1.031	0.932283	0.657441	0.987511	0	FALSE	62.556	22	14	31	14	848	92.7	6.7	63.97	14	Pf01602, Pf02883		PDIG_60320		0	0	100.4	105.3	95.7	98.7	3.38	1.99	4.19	1.88	High	High	High	High	High	High	High	High	High	High	High	High	1
High	Master Protein	K9FIV0	ARF GTPase activator (Glo3), putative	1.029	1.051	1.01	0.984287	0.958867	0.987511	0	FALSE	75.097	32	14	31	14	478	51	9.06	85.19	14	Pf01412	26234813	PDIP_64970	PDIP_64970	0	0	100.6	102.8	97.8	98.8	1.68	2.48	1.34	1.19	High	High	High	High	High	High	High	High	High	High	High	High	1
High	Master Protein	K9FB17	CIA30 domain-containing protein	1.074	1.155	1.206	0.83737	0.409431	0.104734	0	FALSE	41.956	53	7	31	7	163	18.8	5.5	63.35	7	Pf08547	26236121	PDIP_78050	PDIP_78050	0	0	96.8	104.2	90.2	108.8	2.69	3.6	4.36	2.09	High	High	High	High	High	High	High	High	High	High	High	High	1
High	Master Protein	K9FC30	Eukaryotic translation initiation factor 3 subunit K	1.057	1.005	0.991	0.916403	0.97492	0.987511	0	FALSE	42.758	32	7	31	7	245	27.4	4.97	72.37	7	Pf03399, Pf10075	26235913	PDIP_75970	PDIP_75970	0	0	104.4	99.2	98.7	97.8	0.94	3.98	1.95	1.51	High	High	High	High	High	High	High	High	High	High	High	High	1
High	Master Protein	K9GRL8	Glycerol-3-phosphate phosphatase	0.996	0.986	0.907	0.997881	0.987731	0.570722	0	FALSE	49.447	37	8	31	8	237	25.5	5.11	81.17	8	Pf00702, Pf12710, Pf13242, Pf13419		PDIG_15820		0	0	102.5	101.4	102.9	93.3	1.05	2.38	1.84	1.58	High	High	High	High	High	High	High	High	High	High	High	High	1
High	Master Protein	K9GGY6	Mitochondrial import inner membrane translocase TIM40	0.932	0.948	0.937	0.947387	0.971426	0.83145	0	FALSE	53.149	33	8	31	8	278	30	4.84	74.91	8	Pf06747		PDIG_35010		0	0	97.6	99.4	104.8	98.2	2.24	0.58	2.7	3.85	High	High	High	High	High	High	High	High	High	High	High	High	1
High	Master Protein	K9FTF1	NADH-ubiquinone oxidoreductase	0.997	0.99	1.045	0.99848	0.995588	0.944363	0	FALSE	54.932	58	9	31	9	159	18	7.91	102.01	9	Pf06747		PDIG_78460		0	0	98.9	98.2	99.2	103.7	0.7	1.11	0.67	2.26	High	High	High	High	High	High	High	High	High	High	High	High	1
High	Master Protein	K9G4C8	Proteasome activator subunit 4, putative	0.877	0.873	0.927	0.783961	0.748566	0.764534	0	FALSE	80.183	13	20	31	20	1963	221.4	6.99	66.96	20	Pf11919	26231708	PDIP_33880	PDIP_33880	0	0	95.4	94.9	108.8	100.9	1.53	1.92	3.47	3.39	High	High	High	High	High	High	High	High	High	High	High	High	1
High	Master Protein	K9F735	Protein transport protein SEC23	0.99	0.993	1.019	0.99999	0.990048	0.987511	0	FALSE	75.83	20	11	31	11	769	85.3	6.16	97.03	11	Pf00626, Pf04810, Pf04811, Pf04815, Pf08033	26236708	PDIP_83940	PDIP_83940	0	0	99	99.3	99.9	101.9	3.31	4.04	1.57	2.66	High	High	High	High	High	High	High	High	High	High	High	High	1
High	Master Protein	K9GM34	TIP120 domain-containing protein	1.068	1.04	1.017	0.843524	0.953249	0.996059	0	FALSE	76.799	19	16	31	16	1034	112	5.19	90.51	16	Pf08623	26232181	PDIP_38630	PDIP_38630	0	0	103.6	100.9	97	98.6	2.95	2.69	2.74	3.29	High	High	High	High	High	High	High	High	High	High	High	High	1
High	Master Protein	K9GM36	Transcription elongation factor Spt6	0.964	0.956	1.017	0.99848	0.986119	0.996059	0	FALSE	69.863	13	15	31	15	1411	161.5	4.97	72.76	15	Pf00017, Pf09371, Pf12836, Pf14633, Pf14635, Pf14639, Pf14641, Pf14878	26228434	PDIP_01110	PDIP_01110	0	0	97.9	97.1	101.6	103.3	1.08	2.65	1.19	1.99	High	High	High	High	High	High	High	High	High	High	High	High	1
High	Master Protein	K9GID8	UBA domain-containing protein	0.868	0.849	0.908	0.570088	0.422573	0.600303	0	FALSE	59.553	37	12	31	12	310	34.8	6.27	97.68	12	Pf00627, Pf00789	26229640	PDIP_13170	PDIP_13170	0	0	95.8	93.6	110.3	100.2	2.75	3.59	6.17	1.7	High	High	High	High	High	High	High	High	High	High	High	High	1
High	Master Protein	K9FDE3	Actin-related protein 2/3 complex subunit 5	0.919	0.955	0.981	0.947845	0.984416	0.987511	0	FALSE	65.158	63	8	30	8	193	20.3	5.38	87.84	8	Pf04699	26235807	PDIP_74910	PDIP_74910	0	0	95.4	99.1	103.8	101.8	2.02	1.19	1.34	1.42	High	High	High	High	High	High	High	High	High	High	High	High	1
High	Master Protein	K9G9D9	Allantoicase	0.917	0.863	0.943	0.928282	0.657124	0.861629	0	FALSE	55.103	51	12	30	12	356	38.2	6.07	76.44	12	Pf03561	26231342	PDIP_30220	PDIP_30220	0	0	98.6	92.7	107.4	101.3	2.97	2.92	2.04	4.61	High	High	High	High	High	High	High	High	High	High	High	High	1
High	Master Protein	K9FTA5	Anthranilate phosphoribosyltransferase, putative	1.038	0.979	1.11	0.947845	0.998123	0.51995	0	FALSE	65.711	34	11	30	11	441	47.2	5.76	80.57	11	Pf00591, Pf02885		PDIG_41200		0	0	100.6	94.9	96.9	107.6	2.56	1.76	1.54	2.53	High	High	High	High	High	High	High	High	High	High	High	High	1
High	Master Protein	K9FZ93	Dipeptidyl-peptidase V	1.046	1.031	1.086	0.965206	0.966872	0.627702	0	FALSE	56.326	20	10	30	10	584	64.4	5.27	83.8	10	Pf00326, Pf01738, Pf08386, Pf08840, Pf12695, Pf12697		PDIG_33050		0	0	100.5	99	96.1	104.4	4.97	5.5	6.37	4.01	High	High	High	High	High	High	High	High	High	High	High	High	1
High	Master Protein	K9H015	GDP-mannose pyrophosphorylase	1.031	1.051	1.05	0.966291	0.922871	0.917338	0	FALSE	59.445	31	11	30	11	435	47.8	6.98	84.51	11	Pf00132, Pf00483, Pf12804		PDIG_08450		0	0	99.8	101.7	96.8	101.7	1.98	1.28	4.11	1.59	High	High	High	High	High	High	High	High	High	High	High	High	1
High	Master Protein	K9G154	HIT domain-containing protein	0.833	0.845	0.917	0.447502	0.521591	0.636891	0	FALSE	52.656	56	7	30	7	135	15	7.17	82.79	7	Pf01230, Pf11969		PDIG_75050		0	0	92.7	94	111.2	102	3.62	0.67	2.21	0.87	High	High	High	High	High	High	High	High	High	High	High	High	1
High	Master Protein	K9GET8	Mitochondrial outer membrane protein (Sam50), putative	0.884	0.926	0.974	0.805841	0.958246	0.987511	0	FALSE	83.334	34	16	30	16	513	55.8	8.34	80.62	16	Pf01103	26229817	PDIP_14940	PDIP_14940	0	0	93.5	97.9	105.7	102.9	0.99	2.27	1.17	0.67	High	High	High	High	High	High	High	High	High	High	High	High	1
High	Master Protein	K9GH69	Mitogen-activated protein kinase	0.94	0.956	0.987	0.957696	0.975457	0.993213	0	FALSE	46.439	28	9	30	9	354	40.8	6.9	86.53	9	Pf00069, Pf07714	26232867	PDIP_45490	PDIP_45490	0	0	96.8	98.5	103	101.7	3.36	0.8	0.73	2.29	High	High	High	High	High	High	High	High	High	High	High	High	1
High	Master Protein	K9GFF8	Nucleolar RNA methyltransferase (Nop2), putative	1.077	0.995	0.958	0.932283	0.988526	0.95315	0	FALSE	63.665	20	16	30	16	732	79.9	8.22	78.83	16	Pf01189	26233083	PDIP_47660	PDIP_47660	0	0	106.9	98.7	99.3	95.1	2.67	3.32	3.81	2.94	High	High	High	High	High	High	High	High	High	High	High	High	1
High	Master Protein	K9GCM3	Polyubiquitin binding protein (Doa1/Ufd3), putative	1.052	1.076	1.009	0.952561	0.844358	0.994923	0	FALSE	73.343	21	13	30	13	785	84	5.1	98.71	13	Pf00400, Pf08324, Pf09070	26233512	PDIP_51950	PDIP_51950	0	0	101.7	104	96.7	97.6	1.63	4.44	2.64	4.09	High	High	High	High	High	High	High	High	High	High	High	High	1
High	Master Protein	K9G0Q2	Protein kinase domain-containing protein	0.967	0.956	0.98	0.997881	0.979999	0.987511	0	FALSE	54.399	33	12	30	11	440	49.9	6.02	55.98	12	Pf00069, Pf07714	26232695	PDIP_43770	PDIP_43770	0	1	99.1	98	102.5	100.4	2.98	2.79	1.54	3.21	High	High	High	High	High	High	High	High	High	High	High	High	1
High	Master Protein	K9FVR4	Protein SEY1	0.942	1.005	1.022	0.965206	0.979999	0.987511	0	FALSE	67.099	19	15	30	15	882	99	5.45	75.75	15	Pf00350, Pf02263, Pf05879	26236006	PDIP_76900	PDIP_76900	0	0	94.9	101.3	100.8	103	3.88	2.35	0.89	4.64	High	High	High	High	High	High	High	High	High	High	High	High	1
High	Master Protein	K9GLM7	Protein transport protein SEC24	0.996	0.995	0.966	0.99848	0.998791	0.985841	0	FALSE	53.193	14	12	30	12	916	100.3	6.6	71.27	12	Pf00626, Pf04810, Pf04811, Pf04815, Pf08033	26232865	PDIP_45470	PDIP_45470	0	0	100.7	100.6	101.1	97.6	3.55	3.23	1.84	4.96	High	High	High	High	High	High	High	High	High	High	High	High	1
High	Master Protein	K9GMY0	ThiF domain-containing protein	0.931	0.929	0.939	0.960595	0.966872	0.846512	0	FALSE	51.164	21	10	30	10	573	62.9	6.3	73.63	10	Pf00899		PDIG_32100		0	0	98	97.8	105.3	98.9	0.74	5.02	5.02	1.12	High	High	High	High	High	High	High	High	High	High	High	High	1
High	Master Protein	K9FGC6	Trehalose-6-phosphate synthase	1.006	1.019	1.012	0.977338	0.966872	0.998656	0	FALSE	35.752	19	9	30	9	504	56.7	5.97	63.61	9	Pf00534, Pf00982		PDIG_74910		0	0	99.7	101	99.1	100.2	2.96	3.2	3.95	2.01	High	High	High	High	High	High	High	High	High	High	High	High	1
High	Master Protein	K9G2Z6	3-hydroxyisobutyryl-CoA hydrolase, mitochondrial	1.023	1.085	0.999	0.982567	0.813469	0.999909	0	FALSE	40.579	21	10	29	10	494	55.1	7.71	74.61	10	Pf00378, Pf13766		PDIG_24210		0	0	99.6	105.7	97.4	97.3	2.97	2.44	2.82	3.49	High	High	High	High	High	High	High	High	High	High	High	High	1
High	Master Protein	K9F9U8	Acetolactate synthase	0.999	1.137	0.995	0.99043	0.510561	0.998454	0	FALSE	50.979	21	13	29	13	694	76.3	7.88	82.17	13	Pf00205, Pf02775, Pf02776		PDIG_80810		0	0	96.7	110.1	96.8	96.4	11.37	17.79	13.16	14.06	High	High	High	High	High	High	High	High	High	High	High	High	1
High	Master Protein	K9FPH9	Actin-related protein 2/3 complex subunit 3	0.962	0.978	1.006	0.99848	0.992731	0.998656	0	FALSE	45.823	42	7	29	7	187	21.1	6.58	95.05	7	Pf04062		PDIG_52520		0	0	97.5	99.2	101.4	102	1.14	0.8	1.89	1.75	High	High	High	High	High	High	High	High	High	High	High	High	1
High	Master Protein	K9F6S8	Acyl-CoA desaturase	0.992	1.105	1.305	0.99848	0.763701	3.41241e-05	0	FALSE	40.53	20	10	29	10	455	52	9.09	72.58	10	Pf00173, Pf00487		PDIG_85310		0	0	90.1	100.4	90.9	118.6	2.68	0.69	3.11	1.93	High	High	High	High	High	High	High	High	High	High	High	High	1
High	Master Protein	K9GIN2	Arginine biosynthesis bifunctional protein ArgJ, mitochondrial	0.935	0.979	1.037	0.954804	0.998123	0.952965	0	FALSE	47.14	28	10	29	10	460	48.4	6.55	67.01	10	Pf01960		PDIG_32620		0	0	94.6	99.1	101.2	105	1.67	2.66	1.51	1.32	High	High	High	High	High	High	High	High	High	High	High	High	1
High	Master Protein	K9H3H5	ATP dependent RNA helicase (Dob1), putative	1.008	0.997	1.045	0.99848	0.986788	0.907252	0	FALSE	46.949	13	16	29	16	1081	122	6.11	62.54	16	Pf00270, Pf00271, Pf04851, Pf08148, Pf13234		PDIG_01530		0	0	99.6	98.4	98.8	103.2	1.37	2.21	2.5	1.96	High	High	High	High	High	High	High	High	High	High	High	High	1
High	Master Protein	K9GPA6	Cytochrome c oxidase subunit	1.054	1.024	0.964	0.960595	0.971426	0.978522	0	FALSE	33.329	58	6	29	6	93	11	7.3	65.58	6	Pf02297	26231834	PDIP_35160	PDIP_35160	0	0	104.3	101.3	99	95.4	1.63	1.5	0.51	1.16	High	High	High	High	High	High	High	High	High	High	High	High	1
High	Master Protein	K9H2D3	Methylenetetrahydrofolate reductase	1.108	1.099	1.085	0.733475	0.696765	0.708085	0	FALSE	50.786	21	13	29	13	610	68.6	5.87	64.53	13	Pf02219	26229402	PDIP_10790	PDIP_10790	0	0	103.3	102.4	93.2	101.1	1.16	3.57	3.46	2.08	High	High	High	High	High	High	High	High	High	High	High	High	1
High	Master Protein	K9FY65	Orotidine 5'-phosphate decarboxylase	1.057	1.031	1.025	0.905694	0.958867	0.987511	0	FALSE	58.468	41	12	29	12	276	29.9	6.3	65.67	12	Pf00215		PDIG_38390		0	0	102.8	100.3	97.2	99.7	3.81	1.75	1.99	3.91	High	High	High	High	High	High	High	High	High	High	High	High	1
High	Master Protein	K9F7G5	PEP_hydrolase domain-containing protein	0.924	0.901	0.938	0.937856	0.869153	0.821297	0	FALSE	56.917	34	8	29	8	279	29.6	6.01	97.91	8	Pf09370	26236850	PDIP_85360	PDIP_85360	0	0	98.2	95.8	106.3	99.8	1.48	0.66	2.44	2.27	High	High	High	High	High	High	High	High	High	High	High	High	1
High	Master Protein	K9FB46	Phosphoethanolamine	0.855	0.896	0.967	0.641108	0.869153	0.975302	0	FALSE	70.94	37	14	29	14	450	50	5.99	62.39	14	Pf01467		PDIG_84310		0	0	92	96.4	107.6	104	1.31	2.64	0.78	2.98	High	High	High	High	High	High	High	High	High	High	High	High	1
High	Master Protein	K9GGG6	Proliferating cell nuclear antigen	0.852	0.82	0.909	0.532371	0.276271	0.5694	0	FALSE	34.889	11	9	29	9	810	89.4	5.14	64.14	9	Pf00705, Pf02747, Pf12632	26230347	PDIP_20240	PDIP_20240	0	0	95.1	91.6	111.7	101.6	2.71	1.48	3.11	2.04	High	High	High	High	High	High	High	High	High	High	High	High	1
High	Master Protein	K9G1V1	Ubiquitin carrier protein	1.093	0.992	1.053	0.851939	0.986788	0.886862	0	FALSE	33.536	66	7	29	7	149	16.9	6.54	65.1	7	Pf00179		PDIG_27470		0	0	105.6	95.9	96.7	101.8	4.68	2.76	3.53	6.67	High	High	High	High	High	High	High	High	High	High	High	High	1
High	Master Protein	K9FZW8	Vacuolar protein sorting-associated protein 17	0.963	0.94	0.996	0.984287	0.966872	0.998656	0	FALSE	74.25	30	13	29	13	578	63.7	7.87	89.84	13	Pf00787, Pf09325		PDIG_31220		0	0	98.8	96.4	102.6	102.2	2.58	5.12	6.28	1.07	High	High	High	High	High	High	High	High	High	High	High	High	1
High	Master Protein	K9FX91	116 kDa U5 small nuclear ribonucleoprotein component	0.964	0.96	1.012	0.99848	0.986788	0.998656	0	FALSE	65.75	16	15	28	14	984	110.2	5.19	75.31	15	Pf00009, Pf00679, Pf03764, Pf14492		PDIG_82180		0	0	98	97.6	101.6	102.8	1.99	0.86	3.22	1.9	High	High	High	High	High	High	High	High	High	High	High	High	1
High	Master Protein	K9FET9	ABC transporter (Adp1), putative	0.904	0.869	1.083	0.841283	0.605789	0.534988	0	FALSE	56.989	14	15	28	15	1092	120.4	5.5	75.9	15	Pf00005, Pf01061, Pf07974, Pf13304	26235397	PDIP_70810	PDIP_70810	0	0	93.8	90.1	103.8	112.4	0.3	1.75	3.37	2.24	High	High	High	High	High	High	High	High	High	High	High	High	1
High	Master Protein	K9FDD0	Clathrin-coated vesiclec protein (Bud7), putative	0.916	0.936	1.073	0.870387	0.958867	0.625806	0	FALSE	65.307	21	16	28	16	678	76.5	5.62	68.84	16	Pf09295	26235762	PDIP_74460	PDIP_74460	0	0	93.3	95.4	101.9	109.4	2.63	2.93	1.7	3.87	High	High	High	High	High	High	High	High	High	High	High	High	1
High	Master Protein	K9GE81	CTP synthase	0.996	1	0.99	0.998735	0.986788	0.998374	0	FALSE	60.057	25	10	28	10	582	64.7	6.61	73.74	10	Pf00117, Pf06418, Pf07722	26230075	PDIP_17520	PDIP_17520	0	0	99.9	100.4	100.4	99.4	3.46	1	0.39	4.45	High	High	High	High	High	High	High	High	High	High	High	High	1
High	Master Protein	K9GM63	D-ribose-5-phosphate ketol-isomerase	0.933	0.941	0.982	0.936171	0.958106	0.995697	0	FALSE	54.24	34	9	28	9	271	28.6	7.33	91.13	9	Pf06026	26232206	PDIP_38880	PDIP_38880	0	0	96.8	97.6	103.7	101.9	1.33	1.08	2.62	2.11	High	High	High	High	High	High	High	High	High	High	High	High	1
High	Master Protein	K9FXE0	Glutathione S-transferase	0.918	0.84	1.022	0.891683	0.437773	0.98423	0	FALSE	51.919	50	12	28	12	238	27.1	6.95	67.97	12	Pf00043, Pf02798, Pf13409, Pf13410, Pf13417, Pf14497	26235745	PDIP_74290	PDIP_74290	0	0	97.1	88.9	105.8	108.1	2.1	2.77	0.93	3.03	High	High	High	High	High	High	High	High	High	High	High	High	1
High	Master Protein	K9F873	GTP cyclohydrolase-2	0.887	0.953	0.999	0.840481	0.979999	0.999909	0	FALSE	46.577	23	9	28	9	444	49.2	6.13	61.61	9	Pf00925, Pf12471		PDIG_90140		0	0	92.4	99.3	104.2	104.1	0.82	2.48	1.24	2.12	High	High	High	High	High	High	High	High	High	High	High	High	1
High	Master Protein	K9G5G5	Histone H3	0.872	0.795	0.957	0.587425	0.126301	0.978522	0	FALSE	20.974	28	6	28	5	136	15.3	11.15	62.35	6	Pf00125, Pf15630		PDIG_57790		0	0	96.3	87.7	110.4	105.6	1.08	0.76	1.78	1.21	High	High	High	High	High	High	High	High	High	High	High	High	1
High	Master Protein	K9GTK0	NAD(P)-bd_dom domain-containing protein	0.923	0.898	0.942	0.910277	0.810027	0.865501	0	FALSE	58.815	50	11	28	11	236	24.9	8.32	89.76	11	Pf01370, Pf13460	26231908	PDIP_35900	PDIP_35900	0	0	98.1	95.5	106.3	100.2	1.23	3.24	2.19	1.95	High	High	High	High	High	High	High	High	High	High	High	High	1
High	Master Protein	K9FI79	Oxidoreductase, zinc-binding dehydrogenase family, putative	0.86	0.82	0.917	0.600537	0.269838	0.63179	0	FALSE	53.099	39	13	28	13	344	37.6	7.5	64.68	13	Pf00107	26234851	PDIP_65350	PDIP_65350	0	0	95.6	91.2	111.2	102	0.28	2.36	1.47	1.3	High	High	High	High	High	High	High	High	High	High	High	High	1
High	Master Protein	K9GBP2	PH domain-containing protein	0.96	0.926	1.017	0.97305	0.906916	0.985841	0	FALSE	55.049	28	13	28	13	503	54.7	7.93	78.73	13			PDIG_08910		0	0	98.4	94.9	102.5	104.2	1.44	0.63	0.18	1.66	High	High	High	High	High	High	High	High	High	High	High	High	1
High	Master Protein	K9GA33	Phosphomannomutase	1.082	1.128	1.05	0.916403	0.667011	0.835137	0	FALSE	43.403	40	12	28	12	268	30.3	5.22	69.27	12	Pf03332		PDIG_58920		0	0	101.6	105.9	93.9	98.5	0.3	1.37	1.95	0.24	High	High	High	High	High	High	High	High	High	High	High	High	1
High	Master Protein	K9H797	Ribosome assembly protein Noc2, putative	1.093	1.086	0.998	0.795295	0.767921	0.995697	0	FALSE	58.73	20	14	28	14	766	86.5	6.4	77.22	14	Pf03715	26229462	PDIP_11390	PDIP_11390	0	0	104.7	103.9	95.8	95.6	7.66	5.19	7.84	6.24	High	High	High	High	High	High	High	High	High	High	High	High	1
High	Master Protein	K9G9R3	Ribosome biogenesis protein Ria1, putative	1.001	1.049	1.032	0.99043	0.913927	0.98625	0	FALSE	67.929	17	15	28	14	1010	111.9	5.12	69.08	15	Pf00009, Pf00679, Pf03144, Pf14492		PDIG_07680		0	0	98.1	102.8	98	101.1	6.37	8.73	13.59	0.67	High	High	High	High	High	High	High	High	High	High	High	High	1
High	Master Protein	K9FYQ4	Scf complex protein, putative	0.822	0.816	0.981	0.330055	0.244055	0.995697	0	FALSE	58.303	20	16	28	16	770	88.9	6.89	65.46	16	Pf00888, Pf10557		PDIG_79540		0	0	90.8	90.2	110.5	108.5	3.47	0.8	1.44	5.05	High	High	High	High	High	High	High	High	High	High	High	High	1
High	Master Protein	K9GHV0	Thioredoxin reductase	0.927	1.046	0.941	0.959116	0.923863	0.856374	0	FALSE	48.077	28	7	28	7	334	35.8	5.19	75.5	7	Pf00070, Pf07992, Pf13738	26232773	PDIP_44550	PDIP_44550	0	0	94.7	106.9	102.2	96.2	1.07	3.98	1.74	3.4	High	High	High	High	High	High	High	High	High	High	High	High	1
High	Master Protein	K9GV91	Thiosulfate sulfurtransferase, putative	0.929	0.93	0.967	0.947845	0.966872	0.978666	0	FALSE	42.495	33	10	28	10	322	36.1	5.76	73.1	10	Pf00581		PDIG_17350		0	0	97.1	97.2	104.6	101.1	2.67	1.5	4.78	1.6	High	High	High	High	High	High	High	High	High	High	High	High	1
High	Master Protein	K9H372	YCII domain-containing protein	0.885	0.855	0.909	0.786679	0.604387	0.543874	0	FALSE	35.876	50	3	28	3	110	11.7	5.9	102.87	3	Pf03795		PDIG_02020		0	0	97	93.7	109.6	99.6	2.53	2.33	2.73	1.51	High	High	High	High	High	High	High	High	High	High	High	High	1
High	Master Protein	K9GSC8	3-hydroxybutyryl-CoA dehydrogenase, putative	1.032	0.995	0.967	0.955671	0.979999	0.960366	0	FALSE	38.723	24	6	27	6	319	34	8.4	84.67	6	Pf00725, Pf02737		PDIG_23460		0	0	103.3	99.6	100.2	96.9	2.84	7.57	4.34	5.94	High	High	High	High	High	High	High	High	High	High	High	High	1
High	Master Protein	K9G685	Aminomethyltransferase	0.886	0.963	0.959	0.843524	0.986788	0.960366	0	FALSE	45.955	31	11	27	11	484	51.6	8.92	71.67	11	Pf01571, Pf08669		PDIG_15490		0	0	93.1	101.1	105	100.7	1.19	0.84	1.54	1.96	High	High	High	High	High	High	High	High	High	High	High	High	1
High	Master Protein	K9GYT7	Arsenite resistance protein Ars2, putative	0.977	1.007	1.06	0.997881	0.979999	0.8273	0	FALSE	56.651	16	15	27	15	892	100	6.4	67.38	15	Pf04959, Pf12066, Pf13821		PDIG_00710		0	0	96.6	99.6	98.9	104.9	1.52	2	0.76	2.8	High	High	High	High	High	High	High	High	High	High	High	High	1
High	Master Protein	K9FQU8	DNA-directed RNA polymerase subunit beta	1.028	1.041	1.006	0.960595	0.9515	0.998656	0	FALSE	62.737	14	15	27	15	1255	141.5	6.67	58.13	15	Pf00562, Pf04560, Pf04561, Pf04563, Pf04565, Pf04566, Pf04567	26233910	PDIP_55940	PDIP_55940	0	0	100.9	102.2	98.2	98.8	0.86	1.75	0.74	2.12	High	High	High	High	High	High	High	High	High	High	High	High	1
High	Master Protein	K9G9K1	Dynamin-like GTPase Dnm1, putative	1.05	1.033	1.04	0.916403	0.953249	0.987511	0	FALSE	50.915	19	14	27	11	797	88.4	6.64	62.31	14	Pf00350, Pf01031, Pf02212		PDIG_49190		0	0	101.9	100.2	97	100.9	1.62	2.1	1.26	3.45	High	High	High	High	High	High	High	High	High	High	High	High	1
High	Master Protein	K9GS01	Endo-1,3-beta-glucanase eglC	1.044	1.05	1.207	0.943238	0.913927	0.0500407	0	FALSE	43.257	34	7	27	7	316	34.2	4.92	77.23	7	Pf00332		PDIG_15020		0	0	97.1	97.6	93	112.3	1.44	3.21	1.78	2.49	High	High	High	High	High	High	High	High	High	High	High	High	1
High	Master Protein	K9GBJ4	Glutathione synthetase	1.002	0.916	1.071	0.989995	0.953249	0.829058	0	FALSE	54.843	33	14	27	14	514	56.3	5.34	62.81	14	Pf03199, Pf03917		PDIG_55190		0	0	100.5	91.8	100.3	107.4	1.84	1.45	1.67	1.67	High	High	High	High	High	High	High	High	High	High	High	High	1
High	Master Protein	K9FLR0	Hydrolase, CocE/NonD family, putative	1.104	1.068	1.264	0.739091	0.844358	0.0153139	0	FALSE	53.347	25	13	27	13	593	66.8	6.15	69.49	13	Pf02129, Pf08530, Pf12695, Pf12697		PDIG_63550		0	0	99.6	96.3	90.2	114	2.18	1.39	2.7	2.11	High	High	High	High	High	High	High	High	High	High	High	High	1
High	Master Protein	K9FIA2	Isocitrate dehydrogenase LysB	1.021	1.058	0.921	0.997881	0.964386	0.709068	0	FALSE	53.341	37	14	27	14	360	38.5	6.1	78.4	14	Pf00180	26235379	PDIP_70630	PDIP_70630	0	0	102.1	105.8	100	92.1	0.97	1.36	0.35	2.25	High	High	High	High	High	High	High	High	High	High	High	High	1
High	Master Protein	K9H7N0	Mitochondrial metallochaperone Sco1, putative	0.995	1.031	0.991	0.99848	0.971426	0.998656	0	FALSE	36.923	32	10	27	10	306	34.9	8.85	57.31	10	Pf00578, Pf02630, Pf13905	26229319	PDIP_09960	PDIP_09960	0	0	99.1	102.7	99.6	98.7	0.86	0.94	1.84	2	High	High	High	High	High	High	High	High	High	High	High	High	1
High	Master Protein	K9G1R6	NADH-ubiquinone oxidoreductase 21 kDa subunit, putative	1.058	1.134	1.04	0.903817	0.543587	0.960366	0	FALSE	38.85	32	6	27	6	186	20.7	8.16	67.33	6	Pf10785, Pf12853		PDIG_22400		0	0	100	107.2	94.5	98.3	5.18	2.42	1.53	4.6	High	High	High	High	High	High	High	High	High	High	High	High	1
High	Master Protein	K9GHH4	Ribosomal biogenesis protein Gar2	1.008	0.959	1.032	0.982567	0.986788	0.985841	0	FALSE	58.026	27	12	27	12	460	50.3	9.45	76.75	12	Pf00076, Pf13893, Pf14259	26229731	PDIP_14080	PDIP_14080	0	0	100.8	96	100	103.2	3.91	1.08	2.58	1.98	High	High	High	High	High	High	High	High	High	High	High	High	1
High	Master Protein	K9FG23	SAP domain-containing protein	0.954	0.946	1.137	0.97305	0.971426	0.209625	0	FALSE	59.99	35	9	27	9	297	31.9	5.95	61.7	9	Pf02037		PDIG_69490		0	0	94.5	93.7	99.1	112.7	2.77	4.84	1.06	6.04	High	High	High	High	High	High	High	High	High	High	High	High	1
High	Master Protein	K9H4M4	Small COPII coat GTPase SAR1	1.177	1.223	0.987	0.341435	0.115142	0.987511	0	FALSE	34.038	40	7	27	7	189	21.4	6.29	71.86	7	Pf00025, Pf00503, Pf01926, Pf08477, Pf09439	26230339	PDIP_20160	PDIP_20160	0	0	107.3	111.5	91.2	90	1.11	3.85	4.38	2.99	High	High	High	High	High	High	High	High	High	High	High	High	1
High	Master Protein	K9FTC7	Sugar phosphate phosphatase	0.976	1.023	1.067	0.99848	0.966872	0.843736	0	FALSE	46.358	26	10	27	10	475	53.6	5.69	63.57	10	Pf01937	26233367	PDIP_50500	PDIP_50500	0	0	96	100.7	98.4	105	6.04	5.74	7.96	3.5	High	High	High	High	High	High	High	High	High	High	High	High	1
High	Master Protein	K9GYN1	AMPK1_CBM domain-containing protein	1.116	1.083	1.362	0.674919	0.77511	5.22746e-05	0	FALSE	49.323	20	9	26	9	497	51.8	4.87	78.02	9	Pf02922	26231186	PDIP_28660	PDIP_28660	0	0	97.9	94.9	87.7	119.5	3.38	3.87	3.02	3.98	High	High	High	High	High	High	High	High	High	High	High	High	1
High	Master Protein	K9FPJ8	ATP synthase subunit e, mitochondrial	0.953	0.986	1.059	0.99043	0.986984	0.944363	0	FALSE	35.813	45	6	26	6	92	10.5	8.94	54.5	6	Pf05680	26234439	PDIP_61230	PDIP_61230	0	0	95.4	98.6	100.1	106	6.86	4.53	6.16	5.02	High	High	High	High	High	High	High	High	High	High	High	High	1
High	Master Protein	K9GQT9	Cap binding protein	1.017	0.995	0.977	0.989995	0.986788	0.987511	0	FALSE	25.84	11	6	26	6	398	44.4	6.86	62.67	6	Pf01652, Pf04117		PDIG_17470		0	0	102	99.8	100.3	97.9	0.52	0.91	2.34	1.4	High	High	High	High	High	High	High	High	High	High	High	High	1
High	Master Protein	K9GRF6	Isopentenyl-diphosphate Delta-isomerase	0.885	0.844	1.147	0.840987	0.544248	0.214342	0	FALSE	33.769	20	7	26	7	270	30.6	5.31	59.9	7	Pf00293	26232271	PDIP_39530	PDIP_39530	0	0	91.3	87.1	103.2	118.4	4.17	4.32	5.46	3.04	High	High	High	High	High	High	High	High	High	High	High	High	1
High	Master Protein	K9FYM5	Mitochondrial ATPase inhibitor, putative	1.012	1.062	0.988	0.997881	0.915006	0.995697	0	FALSE	41.434	38	5	26	5	94	10.4	9.77	84.61	5	Pf04568	26235533	PDIP_72170	PDIP_72170	0	0	99.6	104.6	98.5	97.3	1.65	1.66	3.47	0.17	High	High	High	High	High	High	High	High	High	High	High	High	1
High	Master Protein	K9FHL2	NADH-quinone oxidoreductase, 23 kDa subunit, putative	1.017	0.997	0.99	0.965206	0.979871	0.988123	0	FALSE	34.999	35	7	26	7	220	24.9	6.96	72.94	7	Pf00037, Pf12837, Pf12838, Pf13183, Pf13187, Pf13237, Pf13459, Pf13484, Pf13534, Pf14697	26235585	PDIP_72690	PDIP_72690	0	0	101.6	99.6	99.9	98.9	2.3	0.77	2.45	0.53	High	High	High	High	High	High	High	High	High	High	High	High	1
High	Master Protein	K9G189	Pre-mRNA-splicing factor rse1	0.994	0.99	0.992	0.997881	0.986788	0.992028	0	FALSE	64.436	15	16	26	16	1209	133.5	5.33	71.63	16	Pf03178, Pf10433		PDIG_75450		0	0	100	99.6	100.6	99.8	2.67	4.82	3.29	4.32	High	High	High	High	High	High	High	High	High	High	High	High	1
High	Master Protein	K9G647	RAS protein	1.08	1.079	1.231	0.83737	0.775348	0.0186205	0	FALSE	47.393	34	6	26	6	213	24	4.94	78.19	6	Pf00071, Pf08477	26234389	PDIP_60730	PDIP_60730	0	0	98.4	98.3	91.1	112.2	3.58	7.05	1.87	2.52	High	High	High	High	High	High	High	High	High	High	High	High	1
High	Master Protein	K9FV35	Tubulin-specific chaperone A	0.973	0.953	0.98	0.989285	0.966872	0.994923	0	FALSE	54.193	58	8	26	8	118	13.3	5.59	79.56	8	Pf02970		PDIG_38570		0	0	99.6	97.6	102.4	100.4	1.95	3.69	3.03	2.62	High	High	High	High	High	High	High	High	High	High	High	High	1
High	Master Protein	K9GF95	Beta-1,6-glucanase Neg1, putative	1.546	1.571	1.24	0.000162542	6.55128e-06	0.00635255	0	FALSE	34.562	13	6	25	6	487	51.6	5.11	76.62	6	Pf02055	26233729	PDIP_54130	PDIP_54130	0	0	115.4	117.3	74.7	92.6	5.65	7.11	11.98	4.51	High	High	High	High	High	High	High	High	High	High	High	High	1
High	Master Protein	K9FKI7	Casein kinase I, putative	1.001	1.082	1.056	0.981676	0.760959	0.95519	0	FALSE	45.404	26	9	25	9	369	42.2	9.47	62.79	9	Pf00069, Pf07714		PDIG_66360		0	0	96.7	104.6	96.7	102	3.04	3.52	3.65	3.85	High	High	High	High	High	High	High	High	High	High	High	High	1
High	Master Protein	K9G3U5	Cell polarity protein (Alp11), putative	1.051	1.042	1.032	0.928282	0.943888	0.987511	0	FALSE	49.907	42	9	25	9	278	31	5.19	61.87	9	Pf00240, Pf01302, Pf14560	26231775	PDIP_34570	PDIP_34570	0	0	101.9	101.1	97	100	4.19	2.02	5.84	2.15	High	High	High	High	High	High	High	High	High	High	High	High	1
High	Master Protein	K9GJU8	Epoxide hydrolase	0.943	0.957	0.996	0.974101	0.985261	0.998656	0	FALSE	37.057	33	10	25	10	353	39.8	5.77	49.75	10	Pf00561, Pf06441, Pf12697	26229179	PDIP_08560	PDIP_08560	0	0	96.8	98.2	102.7	102.3	0.84	1.02	0.7	0.54	High	High	High	High	High	High	High	High	High	High	High	High	1
High	Master Protein	K9FV21	Ferroxidase	1.087	1.129	1.074	0.745485	0.541253	0.875962	0	FALSE	27.639	17	3	25	3	212	23.6	5.59	69.39	3	Pf01491		PDIG_86870		0	0	101.4	105.3	93.2	100.1	1.87	3.71	4.21	2.5	High	High	High	High	High	High	High	High	High	High	High	High	1
High	Master Protein	K9FLQ5	Glucose-6-phosphate 1-epimerase	1.103	1.157	1.035	0.81777	0.435183	0.971523	0	FALSE	51.712	32	8	25	8	319	34.9	4.98	63.7	8	Pf01263		PDIG_63500		0	0	102.7	107.7	93.1	96.4	0.31	1.33	1.26	2.32	High	High	High	High	High	High	High	High	High	High	High	High	1
High	Master Protein	K9GBJ2	Homogentisate 1,2-dioxygenase	0.779	0.771	0.867	0.139728	0.105187	0.235974	0	FALSE	36.009	22	8	25	8	454	50.9	6.3	64.25	8	Pf04209		PDIG_08310		0	0	91.2	90.3	117.1	101.5	1.11	3.08	4.29	1.46	High	High	High	High	High	High	High	High	High	High	High	High	1
High	Master Protein	K9GBV0	Mitochondrial DnaJ chaperone (Mdj1), putative	0.811	0.771	0.991	0.325084	0.108331	0.995697	0	FALSE	51.398	22	11	25	11	557	58.8	9.17	61.68	11	Pf00226, Pf00684, Pf01556		PDIG_44660		0	0	90.8	86.3	111.9	111	2.45	7.41	3.84	5.48	High	High	High	High	High	High	High	High	High	High	High	High	1
High	Master Protein	K9FWN4	PDI related protein A	0.876	0.919	0.988	0.784587	0.953249	0.994923	0	FALSE	41.944	34	12	25	12	469	49.8	6.07	53.02	12	Pf00085, Pf13098, Pf13905		PDIG_37480		0	0	92.6	97.2	105.7	104.4	3.2	1.76	1.72	5.02	High	High	High	High	High	High	High	High	High	High	High	High	1
High	Master Protein	K9G9E4	Proteinase, putative	0.975	1.03	1.146	0.99848	0.958867	0.380418	0	FALSE	46.073	22	12	25	12	659	71.9	5.96	63.05	12	Pf00561, Pf08386		PDIG_50060		0	0	93.9	99.3	96.4	110.4	2.65	1.37	1.4	3.35	High	High	High	High	High	High	High	High	High	High	High	High	1
High	Master Protein	K9FCG0	Reticulon-like protein	0.944	0.895	1.063	0.966546	0.826012	0.815853	0	FALSE	36.877	25	8	25	8	329	37.4	6.04	53.62	8	Pf02453		PDIG_75790		0	0	96.7	91.8	102.5	109	1.32	0.88	2.34	0.58	High	High	High	High	High	High	High	High	High	High	High	High	1
High	Master Protein	K9GV78	Squalene synthase	0.928	0.899	0.98	0.951228	0.8765	0.987511	0	FALSE	49.649	22	11	25	11	473	54.7	6.48	66.53	11	Pf00494		PDIG_17200		0	0	97.5	94.4	105.1	103	1.66	2.49	2.77	1.01	High	High	High	High	High	High	High	High	High	High	High	High	1
High	Master Protein	K9FP94	Sugar hydrolase, putative	0.935	0.981	1.109	0.966291	0.994599	0.637779	0	FALSE	49.018	17	12	25	12	760	85.7	5.82	56.83	12	Pf01055, Pf13200, Pf13802	26236975	PDIP_86610	PDIP_86610	0	0	92.9	97.5	99.4	110.2	1.09	2.3	2.15	3.54	High	High	High	High	High	High	High	High	High	High	High	High	1
High	Master Protein	K9FKA9	Triosephosphate isomerase	0.935	0.956	1.143	0.955671	0.977087	0.212354	0	FALSE	42.616	33	8	25	8	282	30	5.58	78.24	8	Pf00121	26234680	PDIP_63640	PDIP_63640	0	0	92.7	94.8	99.2	113.3	0.74	1.44	1.23	0.8	High	High	High	High	High	High	High	High	High	High	High	High	1
High	Master Protein	K9G6A2	3'(2'),5'-bisphosphate nucleotidase	0.994	0.995	1.02	0.997881	0.979999	0.987511	0	FALSE	53.359	34	10	24	10	352	37.1	5.3	65.37	10	Pf00459	26231891	PDIP_35730	PDIP_35730	0	0	99.2	99.3	99.8	101.8	1.85	1.05	1.35	0.69	High	High	High	High	High	High	High	High	High	High	High	High	1
High	Master Protein	K9FYE5	3-methylcrotonyl-CoA carboxylase subunit alpha (MccA), putative	0.99	0.995	0.962	0.99848	0.979999	0.955525	0	FALSE	54.862	26	10	24	10	544	59.6	5.4	79.96	10	Pf00364, Pf02222, Pf02785, Pf02786, Pf07478, Pf13535		PDIG_31830		0	0	100.3	100.8	101.3	97.5	1.26	2.17	0.86	2.66	High	High	High	High	High	High	High	High	High	High	High	High	1
High	Master Protein	K9G794	ATPase GET3	0.909	0.918	0.978	0.911011	0.953249	0.987511	0	FALSE	43.924	23	7	24	7	340	37.5	4.98	70.65	7	Pf01656, Pf02374	26231289	PDIP_29690	PDIP_29690	0	0	95.5	96.5	105.1	102.8	3.41	2.7	1.79	1.63	High	High	High	High	High	High	High	High	High	High	High	High	1
High	Master Protein	K9GUK8	Coatomer subunit epsilon	1.055	1.09	0.998	0.905306	0.74202	0.992028	0	FALSE	36.189	33	7	24	7	295	31.9	4.55	47.14	7	Pf04733	26231082	PDIP_27620	PDIP_27620	0	0	101.9	105.2	96.5	96.4	5.12	4.81	4.81	5.38	High	High	High	High	High	High	High	High	High	High	High	High	1
High	Master Protein	K9G135	CUE domain-containing protein	0.866	0.796	0.987	0.687969	0.165358	0.99524	0	FALSE	52.587	36	13	24	13	384	42.6	5.03	63.78	13	Pf02845	26232451	PDIP_41330	PDIP_41330	0	0	94.9	87.2	109.6	108.2	1.14	4.29	3.82	1.26	High	High	High	High	High	High	High	High	High	High	High	High	1
High	Master Protein	K9GM68	DsDNA-binding protein PDCD5, putative	0.945	0.91	1.109	0.974101	0.930302	0.531251	0	FALSE	47.102	57	7	24	7	138	15.4	5.06	59.24	7	Pf01984	26228392	PDIP_00690	PDIP_00690	0	0	95.4	91.8	100.9	111.9	6.57	4.09	8.37	15.48	High	High	High	High	High	High	High	High	High	High	High	High	1
High	Master Protein	K9GAC9	FACT complex subunit POB3	0.868	0.862	0.906	0.732742	0.66785	0.560665	0	FALSE	40.122	13	8	24	8	633	70.5	5.06	62.22	8	Pf03531, Pf08512	26233783	PDIP_54670	PDIP_54670	0	0	95.5	94.8	110	99.6	0.57	0.15	0.76	1.09	High	High	High	High	High	High	High	High	High	High	High	High	1
High	Master Protein	K9FUY7	Methionine adenosyltransferase 2 subunit beta	0.942	0.934	0.973	0.960595	0.966872	0.987511	0	FALSE	48.253	36	11	24	11	314	34.8	6.44	60.95	11	Pf00106, Pf01073, Pf01370, Pf02719, Pf04321, Pf07993	26233132	PDIP_48150	PDIP_48150	0	0	97.9	97.1	103.9	101.1	2.02	0.69	3.17	1.18	High	High	High	High	High	High	High	High	High	High	High	High	1
High	Master Protein	K9FDL8	MHD domain-containing protein	0.969	0.987	1.014	0.99848	0.988526	0.997996	0	FALSE	58.178	17	12	24	12	931	102.3	6.87	63.25	12	Pf00611, Pf10291		PDIG_78330		0	0	97.6	99.4	100.7	102.2	3.25	1.86	3.53	2.04	High	High	High	High	High	High	High	High	High	High	High	High	1
High	Master Protein	K9G218	Mitochondrial F1F0 ATP synthase subunit Atp14, putative	0.972	1.024	0.949	0.997696	0.970591	0.88227	0	FALSE	18.01	15	2	24	2	123	13.6	4.91	65.18	2	Pf10775	26235728	PDIP_74120	PDIP_74120	0	0	98.5	103.8	101.4	96.3	1.57	1.61	1.13	1.89	High	High	High	High	High	High	High	High	High	High	High	High	1
High	Master Protein	K9FPP1	MoCF_biosynth domain-containing protein	1.048	1.002	0.991	0.960432	0.979999	0.995697	0	FALSE	44.69	30	7	24	7	292	32.1	5.68	65.28	7	Pf00994	26234388	PDIP_60720	PDIP_60720	0	0	103.7	99.2	99	98.1	1.02	2.81	1.99	2.82	High	High	High	High	High	High	High	High	High	High	High	High	1
High	Master Protein	K9FX48	NADH dehydrogenase [ubiquinone] 1 alpha subcomplex subunit	0.995	1.025	0.992	0.997881	0.966872	0.996059	0	FALSE	35.972	41	5	24	5	135	15.4	9.52	75.27	5	Pf05071	26233307	PDIP_49900	PDIP_49900	0	0	99.2	102.2	99.7	98.9	2.19	2.55	1.88	0.69	High	High	High	High	High	High	High	High	High	High	High	High	1
High	Master Protein	K9GBN6	NADH-ubiquinone oxidoreductase B14 subunit, putative	0.936	0.972	1.074	0.972478	0.998791	0.809579	0	FALSE	24.926	46	5	24	5	123	14.6	9.85	74.71	5	Pf05347, Pf13232, Pf13233		PDIG_46130		0	0	94	97.7	100.4	107.9	1.82	2.59	1.96	1.71	High	High	High	High	High	High	High	High	High	High	High	High	1
High	Master Protein	K9F3Y8	NADH-ubiquinone oxidoreductase chain 5	1.083	1.089	1.106	0.797977	0.761939	0.675177	0	FALSE	26.415	6	4	24	4	659	73.4	7.56	72.91	4	Pf00361, Pf00662		PDIP_M0060		0	0	101.2	101.8	93.5	103.5	3.36	4.47	7.22	3.63	High	High	High	High	High	High	High	High	High	High	High	High	1
High	Master Protein	K9FVN7	NRPS-like enzyme, putative	1.267	1.244	1.463	0.0323729	0.0760055	4.85393e-06	0	FALSE	41.967	12	9	24	9	921	103.4	5.94	58	9	Pf00501, Pf00550, Pf07993		PDIG_36860		0	0	101.9	100	80.4	117.7	2.77	2.5	3.67	3.81	High	High	High	High	High	High	High	High	High	High	High	High	1
High	Master Protein	K9G3F2	PAB1 binding protein (Pbp1), putative	1.065	1.006	1.112	0.864993	0.97492	0.646192	0	FALSE	50.213	13	12	24	12	1055	113.7	9.55	56.11	12	Pf03153, Pf06741, Pf09770, Pf14438	26232375	PDIP_40570	PDIP_40570	0	0	101.8	96.3	95.6	106.3	0.49	2.18	2.34	0.29	High	High	High	High	High	High	High	High	High	High	High	High	1
High	Master Protein	K9FN88	Pre-mRNA-splicing factor srp1	0.921	0.916	0.969	0.921042	0.930302	0.985841	0	FALSE	27.437	29	8	24	8	240	28.5	8.69	54.9	8	Pf00076, Pf13893, Pf14259		PDIG_55270		0	0	96.8	96.3	105.1	101.8	1.81	2.16	0.44	3.21	High	High	High	High	High	High	High	High	High	High	High	High	1
High	Master Protein	K9G7V5	Proteasome regulatory particle subunit (Nas6), putative	0.854	0.907	1.081	0.672384	0.913927	0.706414	0	FALSE	42.254	39	10	24	10	238	25.5	6.04	63.81	10	Pf00023, Pf12796, Pf13637, Pf13857		PDIG_15630		0	0	88.9	94.4	104.1	112.6	3.55	2.72	2.1	3.21	High	High	High	High	High	High	High	High	High	High	High	High	1
High	Master Protein	K9GFQ2	Protein transport protein SEC13	0.931	0.892	0.987	0.947845	0.810027	0.993213	0	FALSE	57.759	40	12	24	12	309	34.1	6.13	73.64	12	Pf00400	26230503	PDIP_21810	PDIP_21810	0	0	97.8	93.6	105	103.6	0.41	2.85	2.44	3.34	High	High	High	High	High	High	High	High	High	High	High	High	1
High	Master Protein	K9GIJ3	Ribosomal protein L37	1.06	0.927	0.943	0.95039	0.948941	0.869003	0	FALSE	26.966	40	5	24	5	92	10.4	11.82	55.47	5	Pf01907	26229251	PDIP_09280	PDIP_09280	0	0	107.9	94.3	101.8	96	1.11	0.78	3.15	1.55	High	High	High	High	High	High	High	High	High	High	High	High	1
High	Master Protein	K9GP75	SH3 domain-containing protein	0.952	0.919	1.025	0.989995	0.958867	0.988165	0	FALSE	61.151	17	14	24	14	1209	131	4.98	64.91	14	Pf00018, Pf14604		PDIG_29950		0	0	97.7	94.3	102.7	105.2	1.9	2.69	0.32	3.03	High	High	High	High	High	High	High	High	High	High	High	High	1
High	Master Protein	K9GIC0	SsDNA binding protein, putative	1.029	1.064	1.039	0.982567	0.913927	0.944363	0	FALSE	37.956	39	6	24	6	144	15.8	8.6	72.46	6	Pf00436		PDIG_32840		0	0	99.6	103	96.8	100.6	2.5	2.31	1.75	3.16	High	High	High	High	High	High	High	High	High	High	High	High	1
High	Master Protein	K9FUZ2	Vacuolar protein-sorting protein bro1	0.977	0.993	1.019	0.99999	0.986788	0.994923	0	FALSE	61.324	18	15	24	15	1019	113	7.06	53.45	15	Pf03097, Pf11029, Pf13949		PDIG_44650		0	0	98	99.6	100.3	102.2	2.39	1.52	3.1	1.01	High	High	High	High	High	High	High	High	High	High	High	High	1
High	Master Protein	K9GF25	Cdc48-dependent protein degradation adaptor protein (Shp1), putative	0.865	0.792	0.981	0.697973	0.190585	0.987511	0	FALSE	51.22	35	11	23	11	400	42.4	5.05	59.66	11	Pf00789, Pf08059, Pf14555	26233158	PDIP_48410	PDIP_48410	0	0	95.1	87.1	110	107.9	4.99	4.41	2.15	3.93	High	High	High	High	High	High	High	High	High	High	High	High	1
High	Master Protein	K9F5E4	Dipeptidyl-peptidase IV	0.988	0.978	1.138	0.99848	0.998813	0.248995	0	FALSE	43.623	12	10	23	10	909	101.5	5.1	56.23	10	Pf00326, Pf00930, Pf02129, Pf05448		PDIG_90010		0	0	96.3	95.3	97.5	110.9	2.08	0.85	2.47	0.87	High	High	High	High	High	High	High	High	High	High	High	High	1
High	Master Protein	K9G058	Formyltetrahydrofolate deformylase, putative	1.069	1.008	0.986	0.853124	0.971426	0.987511	0	FALSE	34.793	30	6	23	6	287	31.6	7.03	62.26	6	Pf00551, Pf01842, Pf13740		PDIG_76470		0	0	105.2	99.2	98.4	97.1	2.28	0.72	1.7	1.95	High	High	High	High	High	High	High	High	High	High	High	High	1
High	Master Protein	K9GAJ1	Glucosidase 2 subunit beta	0.885	0.949	0.955	0.83737	0.978442	0.952965	0	FALSE	42.83	16	9	23	9	567	62.5	5.24	62.63	9	Pf07915, Pf12999, Pf13015, Pf13741		PDIG_11100		0	0	93.4	100.2	105.6	100.8	1.29	2.24	2.16	1.57	High	High	High	High	High	High	High	High	High	High	High	High	1
High	Master Protein	K9GXL9	HMA domain-containing protein	1.196	1.244	1.218	0.209201	0.0783354	0.078327	0	FALSE	32.253	54	5	23	5	79	8.7	5.41	59.33	5	Pf00403		PDIG_03260		0	0	102.7	106.9	85.9	104.6	3.73	1.84	3.8	2.23	High	High	High	High	High	High	High	High	High	High	High	High	1
High	Master Protein	K9FA96	MICOS complex subunit	0.981	1.036	1.058	0.99848	0.958369	0.944363	0	FALSE	31.422	20	5	23	5	292	31.6	9.35	55.44	5	Pf09769	26236276	PDIP_79600	PDIP_79600	0	0	96.3	101.7	98.2	103.9	2.44	1.74	1.4	1.99	High	High	High	High	High	High	High	High	High	High	High	High	1
High	Master Protein	K9GBG2	Mitochondrial oxaloacetate transporter (Oac), putative	0.853	0.916	0.945	0.681653	0.953249	0.899189	0	FALSE	35.523	36	9	23	9	264	28.9	9.86	52.47	9	Pf00153	26234247	PDIP_59310	PDIP_59310	0	0	91.9	98.7	107.7	101.7	2.13	0.34	2.38	0.5	High	High	High	High	High	High	High	High	High	High	High	High	1
High	Master Protein	K9H680	Nuclear pore protein (Nic96), putative	0.987	1.07	1.048	0.99848	0.83511	0.952965	0	FALSE	45.224	12	12	23	12	1052	116.4	6.65	53.54	12	Pf04097	26229806	PDIP_14830	PDIP_14830	0	0	96.2	104.3	97.5	102.1	1.81	3.74	1.65	3.01	High	High	High	High	High	High	High	High	High	High	High	High	1
High	Master Protein	K9FKZ3	Pathogenesis associated protein Cap20, putative	1.122	0.972	1.11	0.783665	0.979999	0.31806	0	FALSE	36.416	34	7	23	7	180	20	8.75	65.52	7			PDIG_59590		0	0	106.8	92.5	95.2	105.6	4.23	2.27	5.36	1.65	High	High	High	High	High	High	High	High	High	High	High	High	1
High	Master Protein	K9G4K6	Peptide hydrolase	0.936	0.882	1.088	0.966291	0.795618	0.645584	0	FALSE	44.633	11	10	23	10	979	108.9	6	55.51	10	Pf04389		PDIG_60240		0	0	95.8	90.3	102.4	111.4	1.72	0.96	0.76	0.96	High	High	High	High	High	High	High	High	High	High	High	High	1
High	Master Protein	K9GBS7	Proline iminopeptidase	0.844	0.875	1.024	0.543109	0.721785	0.987511	0	FALSE	48.633	28	11	23	11	447	50.5	6.37	60.66	11	Pf00561, Pf12697		PDIG_09310		0	0	90.2	93.5	106.9	109.4	2.98	3.41	3.62	2.08	High	High	High	High	High	High	High	High	High	High	High	High	1
High	Master Protein	K9GB15	Survival factor 1	0.876	0.895	0.928	0.800447	0.906916	0.749879	0	FALSE	50.578	27	8	23	8	378	41.5	5.1	56.93	8	Pf08622	26234319	PDIP_60030	PDIP_60030	0	0	94.7	96.8	108.1	100.4	6.49	1.89	4.62	3.87	High	High	High	High	High	High	High	High	High	High	High	High	1
High	Master Protein	K9F847	Translation initiation regulator (Gcn20), putative	0.957	0.938	1.013	0.99043	0.971426	0.992028	0	FALSE	47.024	15	12	23	12	780	86.2	6.23	51.62	12	Pf00005, Pf12848, Pf13207, Pf13304		PDIG_84180		0	0	97.9	96	102.4	103.7	1.07	2.08	0.82	1.97	High	High	High	High	High	High	High	High	High	High	High	High	1
High	Master Protein	K9FL13	U6 snRNA-associated Sm-like protein LSm6	0.872	0.81	0.955	0.745745	0.294334	0.920834	0	FALSE	35.996	58	7	23	7	125	13.5	5.66	54.86	7	Pf01423		PDIG_57280		0	0	95.9	89.1	110	105	2.16	2.08	3.53	4.4	High	High	High	High	High	High	High	High	High	High	High	High	1
High	Master Protein	K9G787	Vacuolar protein sorting-associated protein	0.817	0.817	0.989	0.493803	0.461064	0.987511	0	FALSE	53.363	6	15	23	15	3164	355.5	5.59	50.73	15	Pf06650, Pf09333, Pf12624	26231710	PDIP_33900	PDIP_33900	0	0	90.2	90.2	110.4	109.2	1.58	3.56	2.47	1.84	High	High	High	High	High	High	High	High	High	High	High	High	1
High	Master Protein	K9FWP9	Vacuolar protein sorting-associated protein Vps5, putative	0.942	0.94	1.007	0.97305	0.971426	0.996059	0	FALSE	53.663	33	11	23	11	526	58.4	5.43	48.46	11	Pf00787, Pf09325		PDIG_74220		0	0	96.9	96.7	102.8	103.6	1.13	2.3	1.96	1.11	High	High	High	High	High	High	High	High	High	High	High	High	1
High	Master Protein	K9FMP5	Acetylornithine transaminase	1.027	1.111	0.986	0.972478	0.808451	0.95598	0	FALSE	33.131	25	8	22	8	479	51.6	7.56	40.36	8	Pf00155, Pf00202	26237231	PDIP_89170	PDIP_89170	0	0	99.6	107.8	97	95.7	3.38	3.08	2.5	1.26	High	High	High	High	High	High	High	High	High	High	High	High	1
High	Master Protein	K9FHR1	Alpha/beta hydrolase, putative	0.907	0.918	1.045	0.862804	0.913927	0.897044	0	FALSE	29.428	19	9	22	8	476	52.3	7.42	53.64	9	Pf00561, Pf12695, Pf12697		PDIG_64500		0	1	93.8	94.9	103.4	108	0.69	1.68	1.8	2.22	High	High	High	High	High	High	High	High	High	High	High	High	1
High	Master Protein	K9FR68	Amidophosphoribosyltransferase	0.953	0.957	1.099	0.989995	0.984825	0.61358	0	FALSE	46.29	13	7	22	7	580	63.1	6.86	61.61	7	Pf00156, Pf00310, Pf13522, Pf13537		PDIG_45100		0	0	95.1	95.5	99.8	109.6	3.79	5.39	0.93	6.84	High	High	High	High	High	High	High	High	High	High	High	High	1
High	Master Protein	K9FWU5	C-24(28) sterol reductase	0.934	0.917	1.018	0.967511	0.953249	0.995697	0	FALSE	33.136	12	10	22	10	823	93.3	7.61	40.84	10	Pf01222, Pf01738		PDIG_40310		0	0	96.6	94.8	103.4	105.3	2.31	3.48	3.21	1.69	High	High	High	High	High	High	High	High	High	High	High	High	1
High	Master Protein	K9FPH6	Cystathionine gamma-lyase	1.249	1.343	1.033	0.0856401	0.00762533	0.987511	0	FALSE	27.606	12	4	22	4	399	42.3	6.68	66.68	4	Pf00155, Pf00266, Pf01041, Pf01053, Pf01212	26234424	PDIP_61080	PDIP_61080	0	0	108	116.2	86.5	89.3	3.12	4.61	1.03	8.87	High	High	High	High	High	High	High	High	High	High	High	High	1
High	Master Protein	K9GUJ5	D-lactate dehydrogenase (Cytochrome)	1.002	1.01	1.207	0.977338	0.971426	0.0988361	0	FALSE	37.18	19	11	22	11	591	64.9	7.5	43.67	11	Pf01565, Pf02913		PDIG_18830		0	0	95	95.7	94.8	114.4	3.62	2.72	3.46	7.67	High	High	High	High	High	High	High	High	High	High	High	High	1
High	Master Protein	K9G9V4	DNA-directed RNA polymerase subunit	1.067	1.007	0.98	0.897783	0.97492	0.95519	0	FALSE	49.444	10	13	22	13	1673	185.1	6.65	46.08	13	Pf00623, Pf04983, Pf04997, Pf04998, Pf05000		PDIG_57720		0	0	105.3	99.4	98.7	96.7	3.01	2.88	4.2	1.93	High	High	High	High	High	High	High	High	High	High	High	High	1
High	Master Protein	K9G595	FSH1 domain-containing protein	1.068	1.149	1.106	0.840481	0.421489	0.683952	0	FALSE	28.652	45	7	22	7	213	23.2	6.14	55.36	7	Pf03959, Pf12697	26234543	PDIP_62270	PDIP_62270	0	0	98.8	106.3	92.5	102.3	2.34	2.83	1.47	4.01	High	High	High	High	High	High	High	High	High	High	High	High	1
High	Master Protein	K9F5R6	Glycerol kinase	0.981	0.962	0.996	0.99848	0.991146	0.993213	0	FALSE	41.444	20	10	22	10	585	65	5.08	42.09	10	Pf00370, Pf02782		PDIG_87900		0	0	99.6	97.7	101.5	101.1	6.22	5.94	7.55	3.65	High	High	High	High	High	High	High	High	High	High	High	High	1
High	Master Protein	K9GIV1	GOLD domain-containing protein	0.958	0.981	0.947	0.997881	0.990048	0.8273	0	FALSE	23.48	31	5	22	5	229	26.1	7.27	44.33	5	Pf01105	26229576	PDIP_12530	PDIP_12530	0	0	98.6	101	102.9	97.5	2.92	3.36	2.26	4.27	High	High	High	High	High	High	High	High	High	High	High	High	1
High	Master Protein	K9FS19	GrpE protein homolog	0.888	0.976	0.931	0.840481	0.998791	0.795094	0	FALSE	35.728	20	5	22	5	244	27.1	9.01	78.61	5	Pf01025		PDIG_43890		0	0	93.6	102.9	105.4	98.1	0.14	0.9	1.61	0.87	High	High	High	High	High	High	High	High	High	High	High	High	1
High	Master Protein	K9GH68	GTP binding protein, putative	0.985	0.953	1.02	0.99848	0.979999	0.994923	0	FALSE	55.038	18	9	22	9	634	69.8	4.91	58.71	9		26229824	PDIP_15010	PDIP_15010	0	0	99.5	96.3	101.1	103.1	2.03	6.58	0.3	7.32	High	High	High	High	High	High	High	High	High	High	High	High	1
High	Master Protein	K9FZ20	Phenylacetyl-CoA ligase	0.827	0.759	0.949	0.431871	0.0688099	0.887671	0	FALSE	46.057	22	11	22	11	538	59.7	8.19	50.95	11	Pf00501		PDIG_30090		0	0	93.6	85.9	113.1	107.4	4.99	6.43	5.76	3.82	High	High	High	High	High	High	High	High	High	High	High	High	1
High	Master Protein	K9G8J1	Phenylalanine--tRNA ligase	0.978	0.955	0.972	0.99848	0.979999	0.987511	0	FALSE	42.411	18	9	22	9	512	57.6	7.24	49.75	9	Pf00152, Pf01409		PDIG_61660		0	0	100.2	97.9	102.4	99.5	1.92	3.63	2.03	3.54	High	High	High	High	High	High	High	High	High	High	High	High	1
High	Master Protein	K9FSK1	Quinone oxidoreductase, putative	1.135	1.085	1.006	0.519522	0.756385	0.998656	0	FALSE	29.926	22	6	22	6	332	36	6.11	53.88	6	Pf00107, Pf05246, Pf08240, Pf13602		PDIG_50540		0	0	107.4	102.7	94.6	95.2	1.44	2.1	1.73	2.74	High	High	High	High	High	High	High	High	High	High	High	High	1
High	Master Protein	K9GCR6	Signal recognition particle subunit SRP72	0.983	0.963	1.055	0.99848	0.988526	0.939972	0	FALSE	44.681	20	13	22	12	645	70.6	8.5	48.72	13	Pf08492	26230813	PDIP_24910	PDIP_24910	0	1	98.3	96.3	100	105.4	2.36	2.2	2.61	4.72	High	High	High	High	High	High	High	High	High	High	High	High	1
High	Master Protein	K9FVG8	SNARE protein Ykt6, putative	0.942	0.987	1.062	0.972478	0.99106	0.850081	0	FALSE	36.931	48	9	22	9	200	22.8	6.79	57.04	9	Pf00957, Pf13774	26236065	PDIP_77490	PDIP_77490	0	0	94.4	99	100.2	106.4	2.29	0.13	1.28	0.79	High	High	High	High	High	High	High	High	High	High	High	High	1
High	Master Protein	K9GVP1	Succinate-semialdehyde dehydrogenase	1.034	1.135	1.124	0.945923	0.48354	0.541898	0	FALSE	70.86	34	14	22	14	498	53.7	6.7	67.01	14	Pf00171, Pf05893		PDIG_16480		0	0	96.3	105.8	93.2	104.7	0.61	4.01	2.44	3.18	High	High	High	High	High	High	High	High	High	High	High	High	1
High	Master Protein	K9FI98	2-deoxy-D-gluconate 3-dehydrogenase, putative	0.931	0.882	0.939	0.95039	0.795618	0.809579	0	FALSE	32.827	36	10	21	10	264	28.2	6.6	45.27	10	Pf00106, Pf01370, Pf08659, Pf13561	26234990	PDIP_66740	PDIP_66740	0	0	99.2	94	106.6	100.1	2.86	1.18	2.54	2.03	High	High	High	High	High	High	High	High	High	High	High	High	1
High	Master Protein	K9G4N9	3-deoxy-7-phosphoheptulonate synthase	1.154	1.056	1.063	0.422634	0.879195	0.952965	0	FALSE	33.281	6	5	21	5	1161	127	6.51	49.71	5	Pf00793	26234623	PDIP_63070	PDIP_63070	0	0	108	98.9	93.6	99.5	3.17	2.13	4.81	2.08	High	High	High	High	High	High	High	High	High	High	High	High	1
High	Master Protein	K9GM23	Alpha,alpha-trehalose-phosphate synthase subunit Tps2, putative	1.014	0.986	1.013	0.97305	0.987731	0.998656	0	FALSE	66.999	19	14	21	14	943	105.9	6.84	50.24	14	Pf00982, Pf02358	26228472	PDIP_01490	PDIP_01490	0	0	101	98.3	99.7	101	4.77	5.75	4.64	6.65	High	High	High	High	High	High	High	High	High	High	High	High	1
High	Master Protein	K9H747	CAAX prenyl protease	0.914	0.932	0.938	0.870912	0.930302	0.869003	0	FALSE	35.95	16	8	21	8	456	51.7	8.72	56.62	8	Pf01435	26229556	PDIP_12330	PDIP_12330	0	0	96.6	98.5	105.7	99.2	2.24	2.39	3.24	1.21	High	High	High	High	High	High	High	High	High	High	High	High	1
High	Master Protein	K9FQ96	Cyclin-dependent protein kinase PhoA	0.965	1.026	1.05	0.99848	0.966872	0.931369	0	FALSE	37.511	28	9	21	9	324	37.1	7.11	57.34	9	Pf00069, Pf07714	26233805	PDIP_54890	PDIP_54890	0	0	95.5	101.5	99	104	0.25	2.87	2.35	1.74	High	High	High	High	High	High	High	High	High	High	High	High	1
High	Master Protein	K9FAH5	DNA damage-inducible protein 1	0.924	0.999	1.176	0.949392	0.979999	0.169012	0	FALSE	45.667	24	10	21	10	434	47.6	5.52	34.96	10	Pf00627, Pf08284, Pf09668, Pf13650, Pf13975		PDIG_85180		0	0	90.1	97.5	97.6	114.8	4.21	4.49	2.85	3.73	High	High	High	High	High	High	High	High	High	High	High	High	1
High	Master Protein	X2D3R2	Dolichyl-phosphate-mannose--protein mannosyltransferase	1.055	1.132	0.992	0.916403	0.557912	0.987511	0	FALSE	42.82	17	12	21	12	744	84.8	7.85	50.57	12	Pf02366, Pf02815, Pf13231				0	0	101	108.3	95.7	95	6.04	1.13	1.19	3.87	High	High	High	High	High	High	High	High	High	High	High	High	1
High	Master Protein	K9FNZ8	Endo-polygalacturonase	1.565	1.168	0.883	9.64049e-07	0.347574	0.312476	0	FALSE	36.965	19	6	21	6	378	38.5	6.62	59.81	6	Pf00295		PDIG_50670		0	0	135.6	101.2	86.7	76.5	1.01	2.54	4.45	1.86	High	High	High	High	High	High	High	High	High	High	High	High	1
High	Master Protein	K9FG91	Filament-forming protein (Tpr/p270), putative	0.887	0.88	0.945	0.840987	0.792218	0.869003	0	FALSE	60.174	8	14	21	14	2016	224.2	5.44	64.92	14	Pf01442, Pf01496, Pf02463, Pf04111, Pf06160, Pf07926, Pf08317, Pf12128		PDIG_74610		0	0	95.6	94.8	107.8	101.9	3.53	2.15	2.91	3.03	High	High	High	High	High	High	High	High	High	High	High	High	1
High	Master Protein	K9F4Y9	Glyco_hydro_63 domain-containing protein	1.05	0.999	1.098	0.932283	0.978442	0.688939	0	FALSE	50.738	12	11	21	11	1037	120.3	5.67	51.97	11	Pf03200	26237237	PDIP_89230	PDIP_89230	0	0	101.3	96.3	96.5	106	2.73	4.24	2.92	1.73	High	High	High	High	High	High	High	High	High	High	High	High	1
High	Master Protein	K9FYJ7	Guanyl-nucleotide exchange factor (Sec7), putative	0.985	1.007	1.065	0.99848	0.971426	0.863487	0	FALSE	55.486	9	15	21	15	1917	216.2	5.94	57.23	15	Pf01369, Pf09324, Pf12783	26233064	PDIP_47470	PDIP_47470	0	0	97.1	99.3	98.6	105	2.3	7.08	4.18	3.62	High	High	High	High	High	High	High	High	High	High	High	High	1
High	Master Protein	K9GEG4	Histidine acid phosphatase, putative	0.765	0.782	1.12	0.109419	0.144538	0.370421	0	FALSE	37.664	17	7	21	7	465	51.8	5.64	53.61	7	Pf00328		PDIG_03040		0	0	83.5	85.3	109.1	122.1	2.97	1.45	1.22	3.2	High	High	High	High	High	High	High	High	High	High	High	High	1
High	Master Protein	K9FUD4	Histone acetyltransferase type B subunit 2	0.896	0.899	0.962	0.871526	0.878642	0.952965	0	FALSE	34.337	25	8	21	8	441	49.2	5.06	59.39	8	Pf00400, Pf12265	26233240	PDIP_49230	PDIP_49230	0	0	95.4	95.7	106.5	102.4	1.86	4.39	3.72	1.94	High	High	High	High	High	High	High	High	High	High	High	High	1
High	Master Protein	K9F438	Hydroxymethylglutaryl-CoA lyase	0.874	0.894	0.886	0.795295	0.869153	0.349	0	FALSE	30.16	23	8	21	8	359	37.8	7.25	37.08	8	Pf00682	26237233	PDIP_89190	PDIP_89190	0	0	95.7	97.8	109.5	97	0.58	2.38	1.87	2.24	High	High	High	High	High	High	High	High	High	High	High	High	1
High	Master Protein	K9GE00	Indoleamine 2,3-dioxygenase family protein	0.959	1.031	0.936	0.989995	0.966872	0.843736	0	FALSE	46.745	25	11	21	11	496	56.3	5.81	55.56	11	Pf01231	26233928	PDIP_56120	PDIP_56120	0	0	97.7	105	101.9	95.4	0.67	1.09	2.87	2.05	High	High	High	High	High	High	High	High	High	High	High	High	1
High	Master Protein	K9FXI2	Molybdopterin molybdenumtransferase	1.062	0.944	1.03	0.928843	0.979999	0.998656	0	FALSE	38.284	14	8	21	8	725	76.3	6.99	36.89	8	Pf00994, Pf03453, Pf03454	26236453	PDIP_81370	PDIP_81370	0	0	105.2	93.6	99.1	102.1	2.85	5.57	7.09	2.54	High	High	High	High	High	High	High	High	High	High	High	High	1
High	Master Protein	K9FUU0	NADH-ubiquinone oxidoreductase 12 kDa subunit, putative	0.962	1.033	1.066	0.974101	0.966872	0.749879	0	FALSE	18.828	50	5	21	5	103	11.6	7.28	54.33	5			PDIG_77200		0	0	94.7	101.7	98.5	105	0.73	1.51	0.87	1	High	High	High	High	High	High	High	High	High	High	High	High	1
High	Master Protein	K9G2J4	Protein kinase C	0.907	0.878	0.979	0.891683	0.752386	0.987511	0	FALSE	50.731	13	15	21	15	1114	123.7	7.56	48.96	15	Pf00069, Pf00130, Pf00168, Pf00433, Pf02185, Pf07714, Pf14446		PDIG_25370		0	0	96.4	93.3	106.3	104	0.51	1.26	1.61	2.51	High	High	High	High	High	High	High	High	High	High	High	High	1
High	Master Protein	K9FI01	Protein translocation complex component (Npl1), putative	0.826	0.89	0.939	0.425649	0.801276	0.829058	0	FALSE	52.346	17	12	21	12	695	77.1	5.52	51.97	12	Pf00226, Pf02889	26234890	PDIP_65740	PDIP_65740	0	0	90.4	97.4	109.4	102.7	5.1	2.52	7.27	1.87	High	High	High	High	High	High	High	High	High	High	High	High	1
High	Master Protein	K9FV72	Pyrroline-5-carboxylate reductase	1.094	1.02	1.032	0.783726	0.966872	0.987511	0	FALSE	53.775	13	9	21	9	828	90.1	9.03	64.64	9	Pf01210, Pf03446, Pf03807, Pf10058, Pf14748	26236094	PDIP_77780	PDIP_77780	0	0	105.5	98.4	96.5	99.6	6.71	1.52	2.86	5.79	High	High	High	High	High	High	High	High	High	High	High	High	1
High	Master Protein	K9G3B4	26S proteasome regulatory subunit RPN11	1.045	1.069	1.017	0.945633	0.854247	0.998656	0	FALSE	35.486	26	6	20	6	328	36.6	5.77	48.32	6	Pf01398, Pf13012, Pf14464		PDIG_62880		0	0	101.2	103.5	96.8	98.5	0.99	4.3	3.18	0.45	High	High	High	High	High	High	High	High	High	High	High	High	1
High	Master Protein	K9H7T1	40S ribosomal protein S27	1.013	0.935	0.971	0.997881	0.966872	0.985841	0	FALSE	7.522	27	3	20	3	82	8.9	9.26	53.1	3	Pf01667	26229239	PDIP_09160	PDIP_09160	0	0	103.4	95.4	102.1	99.1	1.38	0.92	1.17	2.55	High	High	High	High	High	High	High	High	High	High	High	High	1
High	Master Protein	K9H1R8	Acetohydroxy-acid synthase small subunit	1.074	1.165	0.968	0.864993	0.370216	0.952965	0	FALSE	25.718	26	7	20	7	322	35.2	6.76	40.12	7	Pf01842, Pf10369, Pf13710	26229603	PDIP_12800	PDIP_12800	0	0	102.1	110.8	95.1	92	10.54	2.24	5.95	9.11	High	High	High	High	High	High	High	High	High	High	High	High	1
High	Master Protein	K9GA25	Actin-related protein 2/3 complex subunit	1.003	0.985	0.992	0.99848	0.994159	0.998656	0	FALSE	32.058	20	8	20	8	362	39.7	7.17	55.35	8	Pf00400		PDIG_58820		0	0	100.8	99	100.5	99.7	0.18	2.02	1.04	0.85	High	High	High	High	High	High	High	High	High	High	High	High	1
High	Master Protein	K9G410	Allergen Asp f 4	0.913	0.896	0.956	0.915295	0.869153	0.93724	0	FALSE	23.999	9	5	20	5	491	49.8	4.64	51.69	5			PDIG_61880		0	0	97	95.2	106.2	101.5	1.63	3.49	1.96	2.84	High	High	High	High	High	High	High	High	High	High	High	High	1
High	Master Protein	K9GFZ9	Beta-lactamase family protein	0.913	0.988	1.013	0.936171	0.986788	0.998656	0	FALSE	35.903	14	7	20	7	538	59.3	6.3	58.11	7	Pf00144, Pf07930, Pf07932	26229409	PDIP_10860	PDIP_10860	0	0	93.3	100.9	102.2	103.5	4.84	4.33	4.99	3.43	High	High	High	High	High	High	High	High	High	High	High	High	1
High	Master Protein	K9GK48	Bifunctional cytochrome P450/NADPH--P450 reductase	0.871	0.893	0.998	0.739091	0.824686	0.998656	0	FALSE	49.234	12	12	20	12	1107	122.2	5.58	51.74	12	Pf00067, Pf00175, Pf00258, Pf00667	26229145	PDIP_08220	PDIP_08220	0	0	92.6	95	106.3	106.1	2.59	2.26	2.28	3.51	High	High	High	High	High	High	High	High	High	High	High	High	1
High	Master Protein	K9FJZ9	Chorismate synthase	0.941	0.97	0.966	0.963547	0.986788	0.96848	0	FALSE	41.848	22	7	20	7	407	43.5	6.93	64.06	7	Pf01264		PDIG_59400		0	0	97.1	100.1	103.2	99.6	1.45	0.99	3.65	3.13	High	High	High	High	High	High	High	High	High	High	High	High	1
High	Master Protein	K9GEW7	Cytochrome b-c1 complex subunit 7	1.048	1.125	0.96	0.922054	0.544928	0.944363	0	FALSE	16.762	19	2	20	2	122	14.2	8.63	54.43	2	Pf02271		PDIG_01950		0	0	101.5	108.9	96.8	92.9	2.62	1.16	3.45	0.8	High	High	High	High	High	High	High	High	High	High	High	High	1
High	Master Protein	K9FXW0	Dolichol-phosphate mannosyltransferase subunit 1	0.877	0.926	0.941	0.795295	0.966872	0.869003	0	FALSE	35.385	39	10	20	10	245	27.8	9.06	52.92	10	Pf00535, Pf10111, Pf13641, Pf13704		PDIG_80630		0	0	93.7	98.9	106.8	100.6	1.27	0.96	1.18	1.12	High	High	High	High	High	High	High	High	High	High	High	High	1
High	Master Protein	K9F615	Exosome complex exonuclease exoribonuclease (Rrp44), putative	0.994	0.984	1.037	0.99043	0.988631	0.987511	0	FALSE	28.458	8	9	20	9	1071	120.5	7.05	43.21	9	Pf00773, Pf13638	26236903	PDIP_85890	PDIP_85890	0	0	99	98	99.6	103.3	3.4	0.61	2.08	2.27	High	High	High	High	High	High	High	High	High	High	High	High	1
High	Master Protein	K9FXW4	Homoaconitase, mitochondrial	1.006	1.064	1.019	0.974101	0.865717	0.995697	0	FALSE	41.985	13	8	20	8	782	84.3	5.8	61.12	8	Pf00330, Pf00694		PDIG_35670		0	0	98.4	104.1	97.8	99.7	2.69	4.67	5.64	2.12	High	High	High	High	High	High	High	High	High	High	High	High	1
High	Master Protein	K9FMC3	Kynureninase	1.079	1.032	1.02	0.83737	0.953249	0.995697	0	FALSE	46.009	14	10	20	10	924	101.4	7.24	56.51	10	Pf00083, Pf00266, Pf07690, Pf13347	26234741	PDIP_64250	PDIP_64250	0	0	104.5	100	96.8	98.7	7.39	5.37	7.27	4.85	High	High	High	High	High	High	High	High	High	High	High	High	1
High	Master Protein	K9F9M3	Mitochondrial processing peptidase alpha subunit, putative	0.895	0.927	0.953	0.864993	0.966872	0.907976	0	FALSE	50.498	23	12	20	12	584	63.7	6.24	53.35	12	Pf00675, Pf05193		PDIG_80210		0	0	94.8	98.3	106	101	6.13	2.31	4.27	3.13	High	High	High	High	High	High	High	High	High	High	High	High	1
High	Master Protein	K9GKY5	NADH-ubiquinone oxidoreductase 178 kDa subunit, putative	1.133	1.131	1.13	0.49559	0.506423	0.509078	0	FALSE	26.155	23	3	20	3	167	18.8	9	65.94	3			PDIG_26610		0	0	103.1	103	91	102.9	1.06	2.55	1.19	2.5	High	High	High	High	High	High	High	High	High	High	High	High	1
High	Master Protein	K9H4Z0	Nicotinate-nucleotide pyrophosphorylase [carboxylating]	0.981	0.904	0.953	0.99848	0.906916	0.907252	0	FALSE	44.876	35	8	20	8	260	27.3	6.15	62.59	8	Pf01729, Pf02749	26228466	PDIP_01430	PDIP_01430	0	0	102.3	94.2	104.2	99.3	1.08	0.3	1.2	1.04	High	High	High	High	High	High	High	High	High	High	High	High	1
High	Master Protein	K9FZ97	Nuclear pore complex protein (SonA), putative	1.023	1.018	0.994	0.967511	0.966872	0.987511	0	FALSE	49.709	32	9	20	9	361	39.3	7.68	61.19	9	Pf00400	26232478	PDIP_41600	PDIP_41600	0	0	101.4	100.9	99.1	98.6	4.14	3.25	1.51	1.49	High	High	High	High	High	High	High	High	High	High	High	High	1
High	Master Protein	K9GMY1	Peroxisomal membrane protein A	0.885	0.869	0.993	0.795295	0.657124	0.998656	0	FALSE	30.657	33	8	20	8	238	26.7	9.95	61.82	8	Pf04117	26232125	PDIP_38070	PDIP_38070	0	0	94.5	92.8	106.7	106	0.65	2.68	0.81	1.17	High	High	High	High	High	High	High	High	High	High	High	High	1
High	Master Protein	K9GGR7	Pro-apoptotic serine protease NMA111	1.152	1.137	1.05	0.603691	0.632771	0.987511	0	FALSE	48.597	16	12	20	12	1027	113.2	5.26	43.21	12	Pf12812, Pf13180, Pf13365	26232934	PDIP_46170	PDIP_46170	0	0	106.2	104.8	92.2	96.8	1.51	3.31	4	1.27	High	High	High	High	High	High	High	High	High	High	High	High	1
High	Master Protein	K9FNR1	Rab proteins geranylgeranyltransferase	0.885	0.86	1.045	0.835676	0.67196	0.985841	0	FALSE	32.474	16	8	20	8	516	56.2	5.03	45.44	8	Pf00996	26234537	PDIP_62210	PDIP_62210	0	0	93.4	90.7	105.6	110.3	1.37	3.97	1.4	4.37	High	High	High	High	High	High	High	High	High	High	High	High	1
High	Master Protein	K9GP47	Serine/threonine protein kinase (YPK1), putative	0.974	1.011	1.041	0.99848	0.971426	0.987511	0	FALSE	36.407	16	9	20	9	641	71.2	7.4	51.74	9	Pf00069, Pf00433, Pf07714		PDIG_29650		0	0	96.8	100.5	99.3	103.4	1.04	3.31	3.01	1.35	High	High	High	High	High	High	High	High	High	High	High	High	1
High	Master Protein	K9FRD0	Siderochrome-iron transporter, putative	1.01	0.987	1.051	0.974101	0.986788	0.922958	0	FALSE	32.45	12	7	20	7	590	65.2	8.41	56.85	7	Pf07690		PDIG_54250		0	0	99.8	97.5	98.8	103.9	1.73	2.64	1.74	2.58	High	High	High	High	High	High	High	High	High	High	High	High	1
High	Master Protein	K9FFF0	Splicing factor 3B subunit 1, putative	0.911	0.872	0.871	0.945923	0.809924	0.211925	0	FALSE	50.161	9	11	20	11	1227	135.9	5.77	53.55	11	Pf08920, Pf13513		PDIG_69600		0	0	99.7	95.4	109.5	95.4	4.55	15.46	17.6	4.36	High	High	High	High	High	High	High	High	High	High	High	High	1
High	Master Protein	K9FBR5	SurE domain-containing protein	0.623	0.742	1.117	0.00130158	0.157822	0.672665	0	FALSE	39.204	26	6	20	6	295	30.6	4.56	53.63	6	Pf01975	26236100	PDIP_77840	PDIP_77840	0	0	71.6	85.2	114.9	128.3	13.56	8.15	7.17	6.78	High	High	High	High	High	High	High	High	High	High	High	High	1
High	Master Protein	K9FCR5	Acetoacetyl-CoA synthase	0.84	0.857	1.034	0.529586	0.630501	0.987511	0	FALSE	29.35	11	9	19	9	654	72.5	6.55	39.49	9	Pf00501		PDIG_75530		0	0	90	91.8	107.2	110.9	2.63	1.94	2.41	2.16	High	High	High	High	High	High	High	High	High	High	High	High	1
High	Master Protein	K9G7T7	Actin monomer binding protein, putative	0.944	0.903	0.998	0.966653	0.876461	0.998656	0	FALSE	43.455	30	10	19	10	341	36.6	5.49	55.29	10	Pf00241		PDIG_12010		0	0	98.2	93.9	104	103.8	1.81	1.58	1.41	1.35	High	High	High	High	High	High	High	High	High	High	High	High	1
High	Master Protein	K9G315	Acyl carrier protein	0.943	0.997	0.927	0.977338	0.979999	0.749008	0	FALSE	11.68	12	2	19	2	153	16.7	5.17	48.64	2	Pf00550, Pf03399, Pf14573	26235584	PDIP_72680	PDIP_72680	0	0	97.6	103.1	103.4	95.9	2.42	3.19	4.63	0.38	High	High	High	High	High	High	High	High	High	High	High	High	1
High	Master Protein	K9G9L1	Acyl-protein thioesterase 1	0.966	0.948	1.017	0.99848	0.977087	0.996059	0	FALSE	23.585	30	6	19	6	239	26.4	5.95	39.66	6	Pf00326, Pf02230, Pf12695	26234564	PDIP_62480	PDIP_62480	0	0	98.3	96.5	101.8	103.5	10.17	2.81	6.37	4.73	High	High	High	High	High	High	High	High	High	High	High	High	1
High	Master Protein	K9GB84	Alpha-1,3-glucan synthase	1.021	1.061	1.041	0.972478	0.896203	0.987511	0	FALSE	47.394	6	13	19	13	2425	271.1	6.65	37.21	13	Pf00128, Pf00534, Pf08323, Pf13692		PDIG_10090		0	0	99.1	102.9	97	101	1.96	2.8	1.1	1.09	High	High	High	High	High	High	High	High	High	High	High	High	1
High	Master Protein	K9FBV3	APH domain-containing protein	1.038	0.869	0.942	0.946066	0.727208	0.863557	0	FALSE	40.42	27	10	19	10	368	41.3	6.16	53.04	10	Pf01636, Pf02958	26235977	PDIP_76610	PDIP_76610	0	0	107.9	90.3	103.9	97.9	2.44	1.68	2.04	2.75	High	High	High	High	High	High	High	High	High	High	High	High	1
High	Master Protein	K9G4W9	Carboxylic ester hydrolase	0.732	0.694	0.981	0.0292986	0.00306048	0.987511	0	FALSE	26.265	8	6	19	6	533	58.8	5.4	34.73	6	Pf07519	26231905	PDIP_35870	PDIP_35870	0	0	86	81.5	117.4	115.2	4.22	4.18	3.59	3.19	High	High	High	High	High	High	High	High	High	High	High	High	1
High	Master Protein	K9H029	CCAAT-binding factor complex subunit HapE	0.842	0.815	0.986	0.571254	0.323702	0.992028	0	FALSE	31.62	25	7	19	7	275	30.3	6.93	41.67	7	Pf00125, Pf00808, Pf09770	26230212	PDIP_18890	PDIP_18890	0	0	92.4	89.5	109.8	108.2	1.72	1.25	1.59	2.33	High	High	High	High	High	High	High	High	High	High	High	High	1
High	Master Protein	K9GPT2	Complex I-B22	1.001	1.005	1.061	0.989995	0.97492	0.940424	0	FALSE	18.476	41	6	19	6	99	11.4	10.33	52.01	6	Pf05347, Pf13232		PDIG_19020		0	0	98.4	98.9	98.4	104.3	1.55	1.38	6.24	5.17	High	High	High	High	High	High	High	High	High	High	High	High	1
High	Master Protein	K9GG22	Dihydroorotase	1.095	1	1.081	0.745718	0.977087	0.844721	0	FALSE	33.046	25	9	19	9	355	39.2	6.68	51.81	9	Pf04909, Pf13147		PDIG_36390		0	0	104.9	95.8	95.8	103.5	1.77	2.08	2.01	2.71	High	High	High	High	High	High	High	High	High	High	High	High	1
High	Master Protein	K9G4R6	Dihydroxy-acid dehydratase	0.955	0.944	1.057	0.997881	0.979999	0.95598	0	FALSE	60.142	24	13	19	13	651	70.9	6.3	48.63	13	Pf00920	26235263	PDIP_69470	PDIP_69470	0	0	96.5	95.5	101.1	106.9	3.86	10.07	6.05	6.01	High	High	High	High	High	High	High	High	High	High	High	High	1
High	Master Protein	K9GL11	Eukaryotic translation initiation factor 2A	0.927	0.891	0.964	0.965206	0.902364	0.952965	0	FALSE	35.016	18	9	19	9	656	70.9	9.14	43.43	9	Pf00400, Pf08662	26228426	PDIP_01030	PDIP_01030	0	0	98	94.2	105.8	102	5.82	4.96	6.22	4.78	High	High	High	High	High	High	High	High	High	High	High	High	1
High	Master Protein	K9GL56	Fe2OG dioxygenase domain-containing protein	0.826	0.83	0.961	0.413588	0.40807	0.967722	0	FALSE	32.929	14	9	19	8	654	73.4	4.63	49.14	9	Pf10637, Pf13640	26228739	PDIP_04160	PDIP_04160	0	1	91.4	91.8	110.6	106.3	2.5	6.83	4.48	3.24	High	High	High	High	High	High	High	High	High	High	High	High	1
High	Master Protein	K9FUV9	Isoflavone reductase family protein	1.068	1.038	1.091	0.840987	0.953249	0.780666	0	FALSE	39.035	20	7	19	7	357	40.4	6.79	53.32	7	Pf01118, Pf03435, Pf05368, Pf08659, Pf13460	26233411	PDIP_50940	PDIP_50940	0	0	101.8	98.9	95.3	104	1.83	1.56	1.45	1.64	High	High	High	High	High	High	High	High	High	High	High	High	1
High	Master Protein	K9GCJ7	KH domain-containing protein	0.967	0.966	1.017	0.99848	0.994031	0.995697	0	FALSE	30.387	18	7	19	7	456	49.3	8.25	43.67	7	Pf00013, Pf13014		PDIG_01470		0	0	97.9	97.8	101.3	103	5.69	3.1	2.38	6.45	High	High	High	High	High	High	High	High	High	High	High	High	1
High	Master Protein	K9G8H0	Long-chain fatty acid transporter, putative	0.951	0.967	1.064	0.989995	0.998123	0.944363	0	FALSE	35.612	15	9	19	9	656	73	7.56	43.41	9	Pf00501, Pf13193		PDIG_61410		0	0	95.5	97.2	100.4	106.9	3.3	4.52	0.93	6.27	High	High	High	High	High	High	High	High	High	High	High	High	1
High	Master Protein	K9F7K6	Mitochondrial import inner membrane translocase subunit	0.971	0.929	0.97	0.99999	0.966872	0.98423	0	FALSE	33.813	38	4	19	4	120	12.5	8.76	52.08	4	Pf02953	26237257	PDIP_89430	PDIP_89430	0	0	100.4	96	103.3	100.3	2.91	1.41	2.16	0.69	High	High	High	High	High	High	High	High	High	High	High	High	1
High	Master Protein	K9FK62	NADH-ubiquinone oxidoreductase 105 kDa subunit	0.984	0.989	0.972	0.99848	0.984931	0.985841	0	FALSE	31.254	66	7	19	7	94	10.7	9.76	44.56	7	Pf05047	26234568	PDIP_62520	PDIP_62520	0	0	99.7	100.3	101.4	98.6	0.66	0.39	0.96	1.88	High	High	High	High	High	High	High	High	High	High	High	High	1
High	Master Protein	K9GY53	Non-repetitive nucleoporin, putative	0.951	1.008	1.132	0.995905	0.97492	0.642613	0	FALSE	58.701	11	13	19	13	1375	151.7	6.37	49.31	13	Pf03177, Pf08801	26230608	PDIP_22860	PDIP_22860	0	0	93	98.6	97.8	110.6	4.91	2.96	1.79	5.46	High	High	High	High	High	High	High	High	High	High	High	High	1
High	Master Protein	K9GLH2	OBG-type G domain-containing protein	1.016	0.989	1.055	0.989995	0.988631	0.875756	0	FALSE	42.328	27	11	19	11	404	45.1	7.37	52.07	11	Pf01926, Pf02421, Pf06071	26228663	PDIP_03400	PDIP_03400	0	0	100.1	97.5	98.5	103.9	3.35	3.41	5.26	3.51	High	High	High	High	High	High	High	High	High	High	High	High	1
High	Master Protein	K9FWT7	Oxidoreductase, short-chain dehydrogenase/reductase family	0.708	0.668	0.835	0.00967984	0.000868937	0.0361537	0	FALSE	30.315	28	7	19	7	304	32.8	9.06	56.88	7	Pf00106		PDIG_83040		0	0	88.2	83.2	124.5	104	2.6	2.67	1.47	2.25	High	High	High	High	High	High	High	High	High	High	High	High	1
High	Master Protein	K9F4Q8	Pescadillo homolog	1.248	1.153	1.064	0.0733951	0.435183	0.917338	0	FALSE	22.525	15	10	19	10	670	75	5.48	30.33	10	Pf00533, Pf06732	26237117	PDIP_88030	PDIP_88030	0	0	111.8	103.3	89.6	95.4	7.45	7.74	6.24	10.18	High	High	High	High	High	High	High	High	High	High	High	High	1
High	Master Protein	K9FR90	Probable alpha/beta-glucosidase agdC	0.955	1.013	0.952	0.991084	0.971426	0.908126	0	FALSE	47.379	11	11	19	10	936	106.4	6.02	48.09	11	Pf01055, Pf13802		PDIG_53600		0	0	97.5	103.4	102	97.1	2.19	3.05	2.97	2.87	High	High	High	High	High	High	High	High	High	High	High	High	1
High	Master Protein	K9G197	Protease inhibitor (Tfs1), putative	0.915	0.905	1.004	0.946066	0.915006	0.998656	0	FALSE	25.355	27	4	19	4	176	19.3	5.52	36.79	4	Pf01161		PDIG_31050		0	0	95.7	94.7	104.6	105	1.34	0.76	2.81	2.68	High	High	High	High	High	High	High	High	High	High	High	High	1
High	Master Protein	K9G7E8	RSC complex subunit (Sth1), putative	0.982	0.996	1.001	0.99848	0.979999	0.994923	0	FALSE	44.926	8	10	19	10	1406	160.8	7.11	47.2	10	Pf00176, Pf00270, Pf00271, Pf00439, Pf00769, Pf07529, Pf08880, Pf11496, Pf14619		PDIG_54940		0	0	98.7	100.1	100.5	100.7	1.24	2.55	1.32	2.1	High	High	High	High	High	High	High	High	High	High	High	High	1
High	Master Protein	K9F457	Translocation protein SEC62	0.962	1.041	1.076	0.99043	0.953249	0.732258	0	FALSE	31.042	17	7	19	7	391	43	9.76	45.47	7	Pf03839	26237218	PDIP_89040	PDIP_89040	0	0	94.3	102.1	98.1	105.5	2.6	4.28	1.97	2.17	High	High	High	High	High	High	High	High	High	High	High	High	1
High	Master Protein	K9H0E9	1,2-dihydroxy-3-keto-5-methylthiopentene dioxygenase	0.756	0.709	0.938	0.0531286	0.00714975	0.835065	0	FALSE	41.93	51	8	18	8	177	20.6	5.06	57.6	8	Pf02311, Pf03079, Pf07883	26230093	PDIP_17700	PDIP_17700	0	0	88.8	83.3	117.5	110.3	3.64	5.56	4.66	2.32	High	High	High	High	High	High	High	High	High	High	High	High	1
High	Master Protein	K9FUM6	26S proteasome regulatory subunit S5A	0.923	0.911	1.017	0.936416	0.915006	0.987511	0	FALSE	41.098	23	8	18	8	296	32.1	5.21	37.3	8			PDIG_77700		0	0	95.8	94.6	103.9	105.7	2.95	1.03	2.38	2.14	High	High	High	High	High	High	High	High	High	High	High	High	1
High	Master Protein	K9FB25	3-methyl-2-oxobutanoate dehydrogenase, putative	0.921	0.907	0.906	0.956276	0.958867	0.457534	0	FALSE	41.81	26	9	18	9	386	42.1	8.13	41.6	9	Pf02779, Pf02780	26236295	PDIP_79790	PDIP_79790	0	0	98.7	97.1	107.1	97.1	2.77	6.11	4.4	6.27	High	High	High	High	High	High	High	High	High	High	High	High	1
High	Master Protein	Q96WQ2	ABC transporter PMR5	1.053	1.162	1.103	0.936171	0.433083	0.719485	0	FALSE	54.392	9	11	18	10	1414	157.5	6.09	49.49	11	Pf00005, Pf01061, Pf06422, Pf07695, Pf12698, Pf13481				0	1	97.5	107.7	92.6	102.2	6.17	1.53	1.92	6.85	High	High	High	High	High	High	High	High	High	High	High	High	1
High	Master Protein	K9GBP0	Alpha-L-rhamnosidase A, putative	1.09	1.104	1.107	0.826221	0.759338	0.874896	0	FALSE	23.991	12	5	18	5	666	72.3	7.36	41.53	5	Pf05592		PDIG_08230		0	0	101.4	102.6	93	102.9	4.03	3.38	0.9	0.35	High	High	High	High	High	High	High	High	High	High	High	High	1
High	Master Protein	K9FVG6	Altered inheritance of mitochondria protein 41	0.733	0.734	0.919	0.0271075	0.0248146	0.6167	0	FALSE	30.086	38	5	18	5	151	16.4	8.35	53.05	5	Pf09424		PDIG_85220		0	0	86.6	86.7	118.1	108.6	2.45	4.14	3.01	2.21	High	High	High	High	High	High	High	High	High	High	High	High	1
High	Master Protein	K9FGU9	Ankyrin repeat protein	0.977	0.996	0.937	0.99999	0.979999	0.732636	0	FALSE	23.583	35	5	18	5	172	19.2	4.64	26.12	5	Pf00023, Pf12796, Pf13857	26235215	PDIP_68990	PDIP_68990	0	0	100	101.9	102.3	95.8	5.4	1.13	1.63	6.04	High	High	High	High	High	High	High	High	High	High	High	High	1
High	Master Protein	K9FV84	ATP synthase subunit delta, mitochondrial	0.91	0.934	0.899	0.921042	0.966872	0.51013	0	FALSE	22.411	14	2	18	2	165	17.6	5.54	61.58	2	Pf02823		PDIG_37240		0	0	97.2	99.9	106.9	96.1	0.41	1.73	1.14	0.86	High	High	High	High	High	High	High	High	High	High	High	High	1
High	Master Protein	K9G9X5	Cell wall biogenesis protein Ecm15, putative	1.017	0.891	0.964	0.997881	0.761939	0.985841	0	FALSE	28.642	51	6	18	6	109	11.9	8.34	54.75	6	Pf01910	26230874	PDIP_25540	PDIP_25540	0	0	105	92	103.3	99.6	1.56	1.2	2.08	0.64	High	High	High	High	High	High	High	High	High	High	High	High	1
High	Master Protein	K9GTW7	Cystathionine beta-synthase (Beta-thionase), putative	0.913	0.925	0.934	0.933264	0.966872	0.812311	0	FALSE	43.268	39	8	18	8	179	20	7.4	54.61	8			PDIG_20240		0	0	96.8	98.1	106	99.1	4.31	5.61	4.42	7.74	High	High	High	High	High	High	High	High	High	High	High	High	1
High	Master Protein	K9FFX4	DNA topoisomerase 2	0.993	0.948	1.042	0.99848	0.971426	0.999485	0	FALSE	21.994	5	8	18	7	1758	195.6	6.65	25.89	8	Pf00204, Pf00521, Pf01751, Pf02518		PDIG_75760		0	0	99.7	95.2	100.4	104.6	3.74	1.44	4.39	4.12	High	High	High	High	High	High	High	High	High	High	High	High	1
High	Master Protein	K9GQ02	E3 ubiquitin-protein ligase	0.956	1.011	1.129	0.99043	0.972669	0.338304	0	FALSE	39.75	15	11	18	11	833	93.5	6.68	40.75	11	Pf00168, Pf00397, Pf00632	26232420	PDIP_41020	PDIP_41020	0	0	93.4	98.7	97.7	110.2	1.71	1.49	3.02	2.55	High	High	High	High	High	High	High	High	High	High	High	High	1
High	Master Protein	K9FF79	Exosome complex component ski6	1.168	0.892	1.038	0.398642	0.844358	0.985841	0	FALSE	24.127	13	4	18	4	508	54.8	5.78	54.39	4	Pf01138, Pf04145	26235435	PDIP_71190	PDIP_71190	0	0	114	87.1	97.6	101.3	1.58	2.81	0.82	2.01	High	High	High	High	High	High	High	High	High	High	High	High	1
High	Master Protein	K9GJV7	Glycosyl hydrolase, putative	0.968	0.957	1.066	0.99848	0.986788	0.913119	0	FALSE	34.703	17	10	18	10	755	85.2	5.86	43.86	10		26229184	PDIP_08610	PDIP_08610	0	0	97	95.9	100.2	106.8	0.6	3.73	2.06	1.63	High	High	High	High	High	High	High	High	High	High	High	High	1
High	Master Protein	K9GLK6	GNAT family acetyltransferase, putative	1.329	1.604	1.577	0.0149594	2.39534e-06	4.98018e-09	0	FALSE	19.122	25	4	18	4	204	22.5	6.11	49.07	4	Pf00583, Pf13302	26228644	PDIP_03210	PDIP_03210	0	0	96.5	116.4	72.6	114.5	1.03	0.69	2.72	1.68	High	High	High	High	High	High	High	High	High	High	High	High	1
High	Master Protein	K9GDS3	Guanylate kinase	0.965	0.982	0.918	0.99848	0.990048	0.66628	0	FALSE	38.77	36	7	18	7	197	22	6.6	49.39	7	Pf00005, Pf00437, Pf00625, Pf00910, Pf01926, Pf03215, Pf05729, Pf07693, Pf13173, Pf13191, Pf13207, Pf13238, Pf13304, Pf13401, Pf13521, Pf13671		PDIG_03200		0	0	99.9	101.6	103.5	95	1.82	2.35	0.6	1.25	High	High	High	High	High	High	High	High	High	High	High	High	1
High	Master Protein	K9G8R4	Histone chaperone	0.946	1.087	0.997	0.974101	0.756385	0.995697	0	FALSE	46.699	29	5	18	5	282	31.3	4.11	58.95	5	Pf04729	26231324	PDIP_30040	PDIP_30040	0	0	93.9	107.9	99.3	99	0.63	3.67	2.32	2.36	High	High	High	High	High	High	High	High	High	High	High	High	1
High	Master Protein	K9F5P7	Kynurenine aminotransferase, putative	0.929	0.936	0.946	0.960595	0.966872	0.907252	0	FALSE	27.703	15	7	18	7	429	48	5.31	53.79	7	Pf00155, Pf00266, Pf01053, Pf01212		PDIG_87650		0	0	97.5	98.2	105	99.3	0.96	1.27	2.64	2.89	High	High	High	High	High	High	High	High	High	High	High	High	1
High	Master Protein	K9FQR0	Mitochondrial large ribosomal subunit YmL35, putative	1.036	1.143	1.067	0.954876	0.523313	0.939763	0	FALSE	40.482	22	8	18	8	418	47.9	9.55	37.8	8	Pf01161	26234180	PDIP_58640	PDIP_58640	0	0	97.6	107.7	94.2	100.5	3.1	4.78	3.01	5.53	High	High	High	High	High	High	High	High	High	High	High	High	1
High	Master Protein	K9G744	N-acetyltransferase complex ARD1 subunit, putative	0.985	0.978	0.984	0.99848	0.998123	0.987511	0	FALSE	37.031	31	7	18	7	246	27.8	6.24	45.62	7	Pf00583, Pf08445		PDIG_13360		0	0	99.8	99.1	101.3	99.7	3.23	2.13	2.69	2.6	High	High	High	High	High	High	High	High	High	High	High	High	1
High	Master Protein	K9G4P4	Nicotinate phosphoribosyltransferase	0.942	0.971	1.057	0.965206	0.986984	0.869003	0	FALSE	36.438	15	7	18	7	452	51.2	5.74	46.49	7	Pf04095		PDIG_18160		0	0	94.9	97.8	100.7	106.5	1.08	4.21	2.49	3.5	High	High	High	High	High	High	High	High	High	High	High	High	1
High	Master Protein	K9GF29	Non-specific serine/threonine protein kinase	0.973	0.973	1.058	0.99848	0.998791	0.95598	0	FALSE	47.809	14	10	18	10	817	90	8.28	47.15	10	Pf00069, Pf00169, Pf00786, Pf07714, Pf14531, Pf15413	26230581	PDIP_22590	PDIP_22590	0	0	97.2	97.2	99.9	105.7	4.73	4.52	4.26	4	High	High	High	High	High	High	High	High	High	High	High	High	1
High	Master Protein	K9FXV0	Phosphotransferase enzyme family protein	1.033	1.072	1.088	0.956276	0.905219	0.83145	0	FALSE	32.485	35	9	18	9	294	33.9	6.24	36.09	9	Pf00069, Pf01636		PDIG_35470		0	0	98.6	102.2	95.4	103.8	1.56	3.17	2.24	3.51	High	High	High	High	High	High	High	High	High	High	High	High	1
High	Master Protein	K9GV60	Proline dehydrogenase	0.833	0.828	0.89	0.490507	0.466859	0.402628	0	FALSE	32.963	21	9	18	9	480	52.8	8.68	45.17	9	Pf01619		PDIG_08170		0	0	93.9	93.2	112.6	100.3	0.94	1.83	1.42	0.33	High	High	High	High	High	High	High	High	High	High	High	High	1
High	Master Protein	K9GA54	Proteasome inhibitor PI31 subunit	1.053	1.022	1.024	0.922839	0.966872	0.994923	0	FALSE	34.049	29	7	18	7	357	38	5.48	24.47	7	Pf08577, Pf11566		PDIG_12920		0	0	102.8	99.7	97.6	99.9	1.7	3.4	1.26	1.2	High	High	High	High	High	High	High	High	High	High	High	High	1
High	Master Protein	K9FQC8	Protein VTS1	0.991	0.901	0.979	0.997881	0.9515	0.985841	0	FALSE	23.731	18	8	18	8	608	65.4	8.68	29.06	8	Pf00536, Pf07647		PDIG_50860		0	0	102.4	93.1	103.3	101.1	3.93	3.75	0.84	1.39	High	High	High	High	High	High	High	High	High	High	High	High	1
High	Master Protein	K9G1P8	Ribonucloprotein	1.142	0.938	0.968	0.671484	0.971426	0.985841	0	FALSE	17.318	14	3	18	3	126	13.5	6.54	47.84	3	Pf01248		PDIG_30840		0	0	112.8	92.7	98.8	95.7	0.68	0.59	1.31	2.1	High	High	High	High	High	High	High	High	High	High	High	High	1
High	Master Protein	K9GEE3	Ribosome biogenesis regulatory protein	1.04	0.997	1.016	0.932283	0.979999	0.996059	0	FALSE	33.91	31	7	18	7	221	24.8	9.72	31.95	7	Pf04939		PDIG_48920		0	0	102.6	98.4	98.7	100.3	0.73	0.56	1.43	2.11	High	High	High	High	High	High	High	High	High	High	High	High	1
High	Master Protein	K9FSF9	RNA binding protein, putative	0.961	0.969	1.041	0.997881	0.998123	0.985841	0	FALSE	30.955	28	8	18	8	345	38.5	8.65	44.58	8	Pf00076, Pf13893, Pf14259	26233514	PDIP_51970	PDIP_51970	0	0	96.8	97.6	100.7	104.9	0.91	1.83	2.6	2.01	High	High	High	High	High	High	High	High	High	High	High	High	1
High	Master Protein	K9FGB1	Ser/Thr protein phosphatase family	1.097	1.099	1.238	0.806599	0.724053	0.00510013	0	FALSE	28.499	16	9	18	9	522	59	5.64	49.17	9		26235103	PDIP_67870	PDIP_67870	0	0	99	99.2	90.2	111.6	3.11	2.35	4.64	2.76	High	High	High	High	High	High	High	High	High	High	High	High	1
High	Master Protein	K9H284	Transcription regulator (RTG2), putative	0.92	0.893	1.047	0.947845	0.84783	0.96267	0	FALSE	36.435	18	9	18	9	528	57.8	9.45	51.9	9	Pf02541	26229519	PDIP_11960	PDIP_11960	0	0	95.3	92.6	103.6	108.5	5.03	3.68	3.91	4.06	High	High	High	High	High	High	High	High	High	High	High	High	1
High	Master Protein	K9GDN5	tRNA (guanine-N(7)-)-methyltransferase non-catalytic subunit TRM82	0.992	0.975	1.042	0.997881	0.998791	0.987511	0	FALSE	36.345	19	8	18	8	512	56.4	5.74	49.14	8	Pf00400		PDIG_50780		0	0	99	97.3	99.8	103.9	2.96	3.69	1.71	4.97	High	High	High	High	High	High	High	High	High	High	High	High	1
High	Master Protein	K9G1K2	Vacuolar protein sorting-associated protein 29	0.887	0.945	0.982	0.862804	0.979282	0.987511	0	FALSE	37.434	34	7	18	7	200	22	5.25	42.42	7	Pf12850	26232418	PDIP_41000	PDIP_41000	0	0	93	99.1	104.9	103	1.74	1.95	2.23	0.75	High	High	High	High	High	High	High	High	High	High	High	High	1
High	Master Protein	K9GCW4	Alpha-glucosidase	1.172	1.308	1.44	0.32287	0.0231026	7.45191e-06	0	FALSE	33.64	8	7	17	7	996	109.4	5.91	47.28	7	Pf01055	26230843	PDIP_25230	PDIP_25230	0	0	95.3	106.4	81.3	117.1	3.3	2.02	3.79	3.85	High	High	High	High	High	High	High	High	High	High	High	High	1
High	Master Protein	K9FIY1	Annexin ANXC3.2	1.006	0.961	1.04	0.99043	0.986788	0.960366	0	FALSE	36.348	20	8	17	8	440	48.3	7.85	40.45	8	Pf00191		PDIG_69470		0	0	100.4	95.9	99.8	103.8	8.24	5.9	8.59	6.28	High	High	High	High	High	High	High	High	High	High	High	High	1
High	Master Protein	K9G4U5	Assimilatory sulfite reductase	1.16	1.25	1.109	0.570088	0.209108	0.782699	0	FALSE	26.192	10	9	17	8	1046	114.7	5.11	34.5	9	Pf00175, Pf00667, Pf01558	26231911	PDIP_35930	PDIP_35930	0	0	102.7	110.6	88.5	98.1	3.4	5.05	6.55	3.47	High	High	High	High	High	High	High	High	High	High	High	High	1
High	Master Protein	K9FU74	Cytochrome b-c1 complex subunit 6	0.865	0.867	0.923	0.738907	0.721525	0.708085	0	FALSE	30.875	17	3	17	3	154	17.5	4.04	47.36	3	Pf02320		PDIG_88080		0	0	94.7	94.9	109.4	101	2.22	3.14	3.12	4.03	High	High	High	High	High	High	High	High	High	High	High	High	1
High	Master Protein	K9FBU0	Deoxyhypusine hydroxylase	1.155	1.102	1.064	0.465489	0.649557	0.913119	0	FALSE	31.246	25	9	17	9	330	35.9	4.92	45.25	9	Pf13646		PDIG_82910		0	0	106.9	102.1	92.6	98.5	1.87	1.4	3.17	0.27	High	High	High	High	High	High	High	High	High	High	High	High	1
High	Master Protein	K9G282	DNA-directed RNA polymerases I, II, and III subunit RPABC1	0.99	0.954	0.986	0.997881	0.986788	0.987511	0	FALSE	31.383	34	6	17	6	234	26.8	8.75	37	6	Pf01191, Pf03871	26235009	PDIP_66930	PDIP_66930	0	0	100.7	97.1	101.8	100.4	3.1	1.83	2.51	0.41	High	High	High	High	High	High	High	High	High	High	High	High	1
High	Master Protein	K9GCH4	ER membrane protein complex subunit 1	0.927	0.933	0.982	0.96947	0.971426	0.960366	0	FALSE	28.533	10	8	17	8	950	102.5	6.19	41.87	8	Pf07774, Pf13360		PDIG_54390		0	0	96.5	97.2	104.1	102.3	7.15	1.09	4.23	3.38	High	High	High	High	High	High	High	High	High	High	High	High	1
High	Master Protein	K9GGP0	Ferrochelatase	0.93	0.96	0.953	0.965299	0.986788	0.908126	0	FALSE	41.58	23	6	17	6	425	46.7	8.72	47.2	6	Pf00762	26233571	PDIP_52540	PDIP_52540	0	0	96.8	99.9	104.1	99.2	1.99	1.46	3.86	1.52	High	High	High	High	High	High	High	High	High	High	High	High	1
High	Master Protein	K9GYB9	Homoserine kinase	1.115	1.175	1.057	0.647709	0.320443	0.960366	0	FALSE	33.966	28	9	17	9	353	38	6.02	45.86	9	Pf00288	26230570	PDIP_22480	PDIP_22480	0	0	102.6	108.1	92	97.3	4.66	3.09	1.82	3.95	High	High	High	High	High	High	High	High	High	High	High	High	1
High	Master Protein	K9GL68	Hydroxymethylbilane synthase	1.055	1.015	0.983	0.929189	0.971426	0.985841	0	FALSE	39.845	32	8	17	8	339	36.6	5.82	46.77	8	Pf01379, Pf03900		PDIG_25590		0	0	104.1	100.2	98.7	97	3.62	2.21	5.05	2.58	High	High	High	High	High	High	High	High	High	High	High	High	1
High	Master Protein	K9FJ80	IMP-specific 5'-nucleotidase 1	0.932	0.951	1.003	0.96947	0.984931	0.995697	0	FALSE	38.39	29	8	17	8	389	43.8	6.38	49.16	8	Pf06437		PDIG_68620		0	0	95.9	97.9	102.9	103.2	1.93	2.96	1.84	4.4	High	High	High	High	High	High	High	High	High	High	High	High	1
High	Master Protein	K9GBW6	MICOS complex subunit MIC10	0.941	0.949	1.003	0.974101	0.977087	0.998656	0	FALSE	25.278	42	4	17	4	91	10	10.68	52.36	4	Pf04418	26230957	PDIP_26370	PDIP_26370	0	0	96.7	97.5	102.8	103.1	1.39	0.48	1.28	3.08	High	High	High	High	High	High	High	High	High	High	High	High	1
High	Master Protein	K9F844	Mitochondrial import inner membrane translocase subunit TIM16	1.017	1.081	1.01	0.989995	0.818446	0.994934	0	FALSE	26.235	41	6	17	6	135	15.2	9.64	45.77	6	Pf03656	26236571	PDIP_82550	PDIP_82550	0	0	99	105.3	97.4	98.3	4.14	0.11	3.29	2.46	High	High	High	High	High	High	High	High	High	High	High	High	1
High	Master Protein	K9GYH8	Nucleolar complex-associated protein 3	1	0.972	1.01	0.99043	0.998813	0.998374	0	FALSE	32.738	15	10	17	10	698	79.1	5.54	38.18	10	Pf03914, Pf07540		PDIG_11870		0	0	100.4	97.6	100.5	101.5	1.33	1.37	3.24	3.22	High	High	High	High	High	High	High	High	High	High	High	High	1
High	Master Protein	K9GZ91	Plasma membrane phosphate transporter Pho87, putative	0.998	1.056	0.99	0.989285	0.869153	0.987511	0	FALSE	26.431	8	8	17	8	1307	144.2	8.5	30.69	8	Pf00177, Pf00939, Pf03105, Pf03553, Pf03600, Pf06808	26230407	PDIP_20850	PDIP_20850	0	0	98.7	104.5	98.9	97.9	1.44	1.46	1.58	1.41	High	High	High	High	High	High	High	High	High	High	High	High	1
High	Master Protein	K9G423	PP28 domain-containing protein	1.062	0.983	1.027	0.883375	0.990048	0.987511	0	FALSE	27.756	19	6	17	6	249	27.3	9.29	32.29	6	Pf10252		PDIG_19140		0	0	104.3	96.6	98.2	100.9	8.7	11.53	10.89	11.62	High	High	High	High	High	High	High	High	High	High	High	High	1
High	Master Protein	K9FTJ4	Protein YOP1	0.976	1.023	0.903	0.99848	0.966872	0.536845	0	FALSE	20.411	16	3	17	3	168	19	8.37	55.46	3	Pf03134	26233452	PDIP_51350	PDIP_51350	0	0	100.1	104.8	102.5	92.6	1.48	2.06	0.85	3.34	High	High	High	High	High	High	High	High	High	High	High	High	1
High	Master Protein	K9FU58	Signal recognition particle 54 kDa protein	0.978	0.96	1.022	0.99999	0.986788	0.987511	0	FALSE	34.916	19	10	17	10	523	56.1	9.47	32.48	10	Pf00448, Pf02881, Pf02978, Pf03205, Pf03308, Pf13207, Pf13671	26233687	PDIP_53710	PDIP_53710	0	0	98.8	96.9	101	103.3	1.29	1.85	1.13	1.35	High	High	High	High	High	High	High	High	High	High	High	High	1
High	Master Protein	K9FV60	SSD domain-containing protein	0.815	0.795	1.043	0.34352	0.260199	0.985841	0	FALSE	31.885	9	10	17	10	1256	137.9	5.36	34.31	10	Pf02460, Pf03176, Pf12349		PDIG_86050		0	0	89.2	87.1	109.5	114.2	1.34	5.28	2.88	2.24	High	High	High	High	High	High	High	High	High	High	High	High	1
High	Master Protein	K9FQY4	Succinate dehydrogenase cytochrome b560 subunit	0.967	0.97	0.974	0.99848	0.998791	0.95718	0	FALSE	13.036	9	2	17	2	188	20.3	11.05	34.3	2	Pf01127	26233653	PDIP_53370	PDIP_53370	0	0	98.9	99.2	102.3	99.6	1.95	1.24	4.75	5.48	High	High	High	High	High	High	High	High	High	High	High	High	1
High	Master Protein	K9G6Q0	U1 small nuclear ribonucleoprotein, putative	0.991	0.984	1.028	0.997913	0.988526	0.999909	0	FALSE	18.519	24	5	17	5	249	27.2	6.83	30.14	5	Pf00076, Pf13893, Pf14259	26234306	PDIP_59900	PDIP_59900	0	0	99.1	98.3	99.9	102.7	5.51	8	9.18	4.79	High	High	High	High	High	High	High	High	High	High	High	High	1
High	Master Protein	K9GQK3	V-type proton ATPase subunit G	1.255	1.258	1.028	0.159638	0.0709819	0.987511	0	FALSE	21.159	28	3	17	3	114	12.9	5.72	44.03	3	Pf03179		PDIG_18340		0	0	110.6	110.8	88.1	90.5	5.03	7.42	9.78	5.55	High	High	High	High	High	High	High	High	High	High	High	High	1
High	Master Protein	K9FP02	5'-3' exoribonuclease 1	1.025	0.993	1.044	0.954876	0.979999	0.985841	0	FALSE	39.308	9	12	16	12	1393	156.6	6.79	32.14	12	Pf03159		PDIG_54020		0	0	101	97.8	98.5	102.8	1.95	0.46	1.29	2.27	High	High	High	High	High	High	High	High	High	High	High	High	1
High	Master Protein	K9FQ63	Apoptosis-inducing factor, putative	0.96	0.941	1.033	0.997881	0.971426	0.987511	0	FALSE	41.85	28	10	16	10	390	40.9	7.58	32.9	10	Pf05834, Pf07992		PDIG_55770		0	0	97.6	95.7	101.6	105	4.44	4.07	5.31	4.48	High	High	High	High	High	High	High	High	High	High	High	High	1
High	Master Protein	K9GF65	Asparagine synthase (glutamine-hydrolyzing)	1.121	1.129	0.929	0.54369	0.510561	0.745044	0	FALSE	42.085	23	10	16	10	555	62.6	6.09	40.04	10	Pf00310, Pf00733, Pf12481, Pf13522, Pf13537	26229646	PDIP_13230	PDIP_13230	0	0	107.3	108.1	95.7	88.9	2.19	0.82	2.68	3.23	High	High	High	High	High	High	High	High	High	High	High	High	1
High	Master Protein	K9FJF0	ATP-dependent (S)-NAD(P)H-hydrate dehydratase	1.003	0.994	1.047	0.990409	0.986984	0.998374	0	FALSE	38.456	34	10	16	10	351	37.5	6.7	39.2	10	Pf01256, Pf08543	26234767	PDIP_64510	PDIP_64510	0	0	99.2	98.3	98.9	103.6	5.96	6.99	5.33	6.68	High	High	High	High	High	High	High	High	High	High	High	High	1
High	Master Protein	K9GBJ1	BAR adaptor protein, putative	0.933	0.903	0.995	0.972478	0.934547	0.992028	0	FALSE	30.787	17	6	16	6	412	46.5	6.48	44.13	6	Pf00018, Pf03114, Pf07653, Pf14604	26230771	PDIP_24490	PDIP_24490	0	0	97.4	94.3	104.4	103.9	1.76	1.99	1.65	1.55	High	High	High	High	High	High	High	High	High	High	High	High	1
High	Master Protein	K9F7R4	Betaine aldehyde dehydrogenase, putative	1.029	0.98	0.934	0.963985	0.992924	0.734459	0	FALSE	51.008	19	9	16	9	498	53.4	5.81	47.65	9	Pf00171	26237202	PDIP_88880	PDIP_88880	0	0	104.4	99.4	101.4	94.8	7.61	4.55	8.31	6.09	High	High	High	High	High	High	High	High	High	High	High	High	1
High	Master Protein	K9F8W9	Ccr4-Not transcription complex subunit (NOT1), putative	0.978	1.005	1.061	0.99848	0.971426	0.950845	0	FALSE	38.858	5	11	16	11	2306	257	5.78	37.73	11	Pf04054, Pf12842		PDIG_80470		0	0	96.8	99.4	98.9	104.9	1.76	1.99	0.93	3.41	High	High	High	High	High	High	High	High	High	High	High	High	1
High	Master Protein	K9GIJ7	CHZ domain-containing protein	1.029	1.054	0.889	0.95039	0.906916	0.433265	0	FALSE	16.396	35	4	16	4	113	12.8	3.93	26.06	4	Pf09649		PDIG_40550		0	0	103.7	106.1	100.7	89.5	1.79	2.25	2.08	1.24	High	High	High	High	High	High	High	High	High	High	High	High	1
High	Master Protein	K9GC66	CVNH domain-containing protein	1.093	1.008	1.469	0.797977	0.977087	2.67977e-06	0	FALSE	27.195	34	3	16	3	106	11.8	4.51	55.75	3	Pf08881		PDIG_53390		0	0	95.7	88.2	87.5	128.6	3.15	6.69	2.24	4.83	High	High	High	High	High	High	High	High	High	High	High	High	1
High	Master Protein	K9GA62	Histidinol-phosphate aminotransferase	0.987	0.967	0.965	0.997881	0.998791	0.957071	0	FALSE	39.887	23	9	16	9	413	44.7	6.19	45.04	9	Pf00155		PDIG_57440		0	0	100.8	98.7	102.1	98.5	2.75	0.48	4.46	4.68	High	High	High	High	High	High	High	High	High	High	High	High	1
High	Master Protein	K9FWK3	Lectin family integral membrane protein, putative	0.849	0.9	0.943	0.597668	0.896608	0.869003	0	FALSE	36.982	25	8	16	8	325	36.4	7.87	49.47	8	Pf03388		PDIG_83950		0	0	92	97.5	108.3	102.2	1.06	1.87	3.55	5.25	High	High	High	High	High	High	High	High	High	High	High	High	1
High	Master Protein	K9H4I1	Mitochondrial import inner membrane translocase subunit TIM10	0.914	0.932	0.858	0.928843	0.966872	0.163503	0	FALSE	25.233	66	6	16	6	91	9.9	5.19	45.92	6	Pf02953	26230369	PDIP_20460	PDIP_20460	0	0	98.7	100.6	108	92.7	0.71	0.52	2.11	1.23	High	High	High	High	High	High	High	High	High	High	High	High	1
High	Master Protein	K9G9I5	Mitochondrial protein Fmp25, putative	0.982	0.946	1.028	0.99848	0.977087	0.987511	0	FALSE	28.802	14	8	16	8	571	63.3	9.41	40.2	8	Pf00415, Pf13540	26231317	PDIP_29970	PDIP_29970	0	0	99.3	95.7	101.1	103.9	2.62	2.21	3.3	2.21	High	High	High	High	High	High	High	High	High	High	High	High	1
High	Master Protein	K9FSG6	NADH dehydrogenase subunit 2	1.041	1.046	1.057	0.95039	0.948234	0.960366	0	FALSE	24.195	7	4	16	4	562	63.2	8.57	46.41	4	Pf00361		PDIP_M0070		0	0	100.5	101	96.5	102	2.42	3.55	3.94	3.94	High	High	High	High	High	High	High	High	High	High	High	High	1
High	Master Protein	K9FY76	NEDD8-like protein (RubA), putative	0.889	0.804	0.895	0.862804	0.341741	0.471181	0	FALSE	13.9	23	3	16	3	99	11	7.2	44.83	3	Pf00240, Pf11976, Pf14560		PDIG_38590		0	0	99.1	89.6	111.5	99.8	1.84	4.01	5.87	1.38	High	High	High	High	High	High	High	High	High	High	High	High	1
High	Master Protein	K9F8F9	Polymerase (RNA) II (DNA directed) polypeptide D	0.928	0.895	0.988	0.965206	0.913927	0.987511	0	FALSE	37.963	56	8	16	8	148	16.8	5.59	44.23	8	Pf03874		PDIG_89770		0	0	97.4	94	105	103.7	1.02	2.12	1.52	2.02	High	High	High	High	High	High	High	High	High	High	High	High	1
High	Master Protein	K9GP70	Serine/threonine-protein kinase TOR	0.915	0.958	1.083	0.947387	0.986984	0.856043	0	FALSE	32.201	4	10	16	10	2811	320.7	7.88	26.94	10	Pf00454, Pf02259, Pf02260, Pf08771, Pf10197, Pf11865, Pf12542, Pf13513		PDIG_29900		0	0	92.5	96.8	101.1	109.5	5.08	4.85	2.85	8.64	High	High	High	High	High	High	High	High	High	High	High	High	1
High	Master Protein	K9FZX6	Sorting nexin-41	0.945	0.903	0.995	0.984898	0.953249	0.987511	0	FALSE	19.08	8	7	16	6	632	70.2	5.87	28.27	7	Pf00787	26236153	PDIP_78370	PDIP_78370	0	0	98.4	94	104.1	103.5	1.13	2.73	5.58	2.06	High	High	Not Found	High	High	Not Found	High	High	Not Found	High	High	Not Found	1
High	Master Protein	K9FTT4	Splicing factor 3b, subunit 2, 145kD	0.975	0.954	0.984	0.99999	0.986788	0.987511	0	FALSE	31.545	18	10	16	10	559	62.8	5.4	27.28	10	Pf04037, Pf04046		PDIG_40740		0	0	99.7	97.5	102.2	100.6	1.68	4.72	2.53	2.13	High	High	High	High	High	High	High	High	High	High	High	High	1
High	Master Protein	K9G948	Ubiquinol-cytochrome C reductase complex subunit UcrQ, putative	1.067	1.21	0.978	0.864064	0.16037	0.987511	0	FALSE	16.722	46	4	16	4	97	10.8	8.88	44.33	4	Pf02939	26230977	PDIP_26570	PDIP_26570	0	0	100.3	113.7	94	91.9	2.29	4.81	0.33	3.43	High	High	High	High	High	High	High	High	High	High	High	High	1
High	Master Protein	K9FHD2	Ubiquitin conjugating enzyme (UbcB), putative	0.984	0.96	0.971	0.99848	0.986788	0.98423	0	FALSE	25.223	55	8	16	8	152	17.3	5.41	35.52	8	Pf00179		PDIG_65080		0	0	100.6	98.1	102.2	99.2	3.18	2.62	3	3.36	High	High	High	High	High	High	High	High	High	High	High	High	1
High	Master Protein	K9F9J7	Ubiquitin-like modifier SUMO, putative	1.092	0.97	1.025	0.772367	0.998791	0.988165	0	FALSE	20.66	23	4	16	4	167	19	9.17	43.83	4	Pf00240, Pf11976		PDIG_78930		0	0	106.9	94.9	97.9	100.3	2.46	1.92	1.8	4.25	High	High	High	High	High	High	High	High	High	High	High	High	1
High	Master Protein	K9G8I5	UBX domain-containing protein	0.842	0.746	0.949	0.570088	0.0374061	0.917338	0	FALSE	38.439	20	9	16	9	508	56.4	4.68	34.85	9	Pf00789, Pf13899, Pf14555		PDIG_10790		0	0	95.2	84.3	113.1	107.3	5.33	7.42	5.69	6.48	High	High	High	High	High	High	High	High	High	High	High	High	1
High	Master Protein	K9FBX8	Vesicle-mediated transport protein (Imh1), putative	1.033	1.073	1.139	0.959116	0.826034	0.44211	0	FALSE	35.01	8	10	16	10	1292	145.6	5.36	41.85	10	Pf00583, Pf01465, Pf01496, Pf03915, Pf04111, Pf04156, Pf05557, Pf05622, Pf05701, Pf06160, Pf09726, Pf10174, Pf10186, Pf12128, Pf13166, Pf13508, Pf13514, Pf13851	26236076	PDIP_77600	PDIP_77600	0	0	97.3	101.1	94.2	107.3	5.17	4.13	1.34	9.74	High	High	High	High	High	High	High	High	High	High	High	High	1
High	Master Protein	K9GYT1	Zinc/cadmium resistance protein	1.113	1.146	1.196	0.772367	0.581837	0.156266	0	FALSE	27.582	14	5	16	5	469	51.4	5.95	38.56	5	Pf01545		PDIG_00810		0	0	99.9	102.9	89.8	107.4	5.38	3.02	5.51	1.18	High	High	High	High	High	High	High	High	High	High	High	High	1
High	Master Protein	K9FE50	1,3-beta-D-glucan-UDP glucosyltransferase	0.939	1.107	1.015	0.989995	0.770494	0.988165	0	FALSE	29.979	5	9	15	9	1938	220.2	7.91	28.22	9	Pf02364, Pf14288		PDIG_73100		0	0	92.5	109	98.5	100	1.67	1.18	1.15	0.31	High	High	High	High	High	High	High	High	High	High	High	High	1
High	Master Protein	K9F6X9	40S ribosomal protein S30	1.19	1.099	0.98	0.350642	0.680533	0.987511	0	FALSE	19.959	29	3	15	3	59	6.6	11.18	36.48	3	Pf04758	26236758	PDIP_84440	PDIP_84440	0	0	111.5	103	93.7	91.8	2.41	2.51	2.46	3.29	High	High	High	High	High	High	High	High	High	High	High	High	1
High	Master Protein	K9FR30	60S ribosome biogenesis protein Sqt1, putative	1.179	1.029	0.997	0.302121	0.958867	0.993213	0	FALSE	24.56	12	5	15	5	517	54.9	4.58	37.54	5	Pf00400	26233614	PDIP_52970	PDIP_52970	0	0	112.1	97.9	95.1	94.8	5.65	5.2	8.37	3.07	High	High	High	High	High	High	High	High	High	High	High	High	1
High	Master Protein	K9FSL4	AIF-like mitochondrial oxidoreductase (Nfrl), putative	0.92	0.963	1.034	0.95039	0.996255	0.987511	0	FALSE	20.857	11	5	15	5	551	59.1	8.05	37.87	5	Pf00070, Pf00355, Pf07992, Pf13738, Pf14759	26233939	PDIP_56230	PDIP_56230	0	0	94	98.3	102.1	105.6	2.32	4.86	1.44	3.47	High	High	High	High	High	High	High	High	High	High	High	High	1
High	Master Protein	K9H5T4	Biotin synthase	1.118	1.246	1.27	0.569674	0.0776495	0.0155816	0	FALSE	22.631	12	4	15	4	388	42.2	8.16	47.76	4	Pf04055, Pf06968	26230015	PDIP_16920	PDIP_16920	0	0	96.5	107.5	86.3	109.6	2.16	0.08	2.53	3.87	High	High	High	High	High	High	High	High	High	High	High	High	1
High	Master Protein	K9G5Q2	CDP-diacylglycerol synthase	0.988	1.028	1.077	0.99848	0.971426	0.987511	0	FALSE	13.017	11	5	15	5	523	58.9	9.23	21.86	5	Pf09139	26235019	PDIP_67030	PDIP_67030	0	0	96.5	100.5	97.7	105.3	2.36	1.94	1.01	3.32	High	High	High	High	High	High	High	High	High	High	High	High	1
High	Master Protein	K9FZ98	Class E vacuolar protein-sorting machinery protein HSE1	1.008	0.983	1.071	0.974101	0.986984	0.908126	0	FALSE	30.067	14	7	15	7	613	67.9	5.82	31.36	7	Pf00018, Pf00790, Pf07653, Pf14604		PDIG_70740		0	0	99.2	96.8	98.5	105.5	2.53	1.82	2.58	1.73	High	High	High	High	High	High	High	High	High	High	High	High	1
High	Master Protein	K9GAR6	Cytochrome c oxidase copper chaperone Cox17, putative	0.844	0.87	0.866	0.570088	0.746891	0.216367	0	FALSE	18.434	42	4	15	4	78	8.6	6.47	31.02	4	Pf05051		PDIG_05420		0	0	94.3	97.2	111.7	96.7	3.03	2.37	3.67	2.54	High	High	High	High	High	High	High	High	High	High	High	High	1
High	Master Protein	K9FKB9	Dihydrodipicolinate synthetase family protein	0.761	0.75	0.739	0.0758599	0.0633456	0.000227264	0	FALSE	24.202	19	5	15	5	335	35.6	6.24	38.26	5	Pf00701		PDIG_65660		0	0	93.7	92.3	123.1	91	1.99	4.52	2.68	2.43	High	High	High	High	High	High	High	High	High	High	High	High	1
High	Master Protein	K9GAC1	Electron transfer flavoprotein-ubiquinone oxidoreductase	0.918	0.907	0.95	0.947845	0.923863	0.928807	0	FALSE	27.235	11	7	15	7	605	66.6	6.96	40.69	7	Pf00890, Pf01266, Pf01494, Pf02254, Pf03486, Pf05187, Pf07992, Pf12831, Pf13450, Pf13454, Pf13738	26231192	PDIP_28720	PDIP_28720	0	0	97.3	96.1	106	100.6	1.35	2.12	3.96	0.9	High	High	High	High	High	High	High	High	High	High	High	High	1
High	Master Protein	K9H3E5	Eukaryotic translation initiation factor 6	1.238	1.42	0.914	0.108158	0.000842247	0.590031	0	FALSE	24.19	27	4	15	4	247	26.4	4.7	48.9	4	Pf01912	26230593	PDIP_22710	PDIP_22710	0	0	108.3	124.2	87.5	80	0.47	6.5	2.9	6.73	High	High	High	High	High	High	High	High	High	High	High	High	1
High	Master Protein	K9FQJ7	F-actin-capping protein subunit alpha	0.975	0.974	0.936	0.99848	0.998813	0.862341	0	FALSE	37.607	24	6	15	6	274	30.1	5.07	50.11	6	Pf01267		PDIG_85850		0	0	100.4	100.3	103	96.4	5.53	1.42	2.6	6.23	High	High	High	High	High	High	High	High	High	High	High	High	1
High	Master Protein	K9GYU9	Fungal specific transcription factor, putative	0.943	0.917	1.1	0.974101	0.953249	0.703768	0	FALSE	30.494	9	11	15	11	1193	134.1	6.86	37.31	11	Pf00743, Pf04082, Pf13434, Pf13738	26230492	PDIP_21700	PDIP_21700	0	0	95.3	92.6	101	111.1	1.24	2.89	2.41	1.47	High	High	High	High	High	High	High	High	High	High	High	High	1
High	Master Protein	K9FX95	Gamma-glutamyltranspeptidase	0.947	0.915	0.971	0.989995	0.953249	0.98423	0	FALSE	32.73	15	9	15	9	603	64.5	6.54	39.47	9	Pf01019		PDIG_73360		0	0	98.8	95.4	104.4	101.4	9.14	5.73	8.06	6.07	High	High	High	High	High	High	High	High	High	High	High	High	1
High	Master Protein	K9G8P8	GMC oxidoreductase, putative	0.962	0.885	1.027	0.997881	0.816122	0.987511	0	FALSE	34.183	16	8	15	8	584	64.6	6.96	40.33	8	Pf00732, Pf05199	26231490	PDIP_31700	PDIP_31700	0	0	99.4	91.4	103.2	106	2.17	3.32	2.06	2.96	High	High	High	High	High	High	High	High	High	High	High	High	1
High	Master Protein	K9GL00	Kinesin-like protein	0.986	1.024	1.033	0.99848	0.966872	0.987511	0	FALSE	44.363	16	11	15	11	926	103.5	5.6	36.44	11	Pf00225, Pf05667, Pf09726, Pf11855, Pf11932, Pf12128, Pf12795, Pf15642	26232967	PDIP_46500	PDIP_46500	0	0	97.5	101.4	98.9	102.2	6.37	6.02	13.15	2.92	High	High	High	High	High	High	High	High	High	High	High	High	1
High	Master Protein	K9F5U4	Peptidase S59 domain-containing protein	0.912	0.925	1.007	0.936171	0.966872	0.998656	0	FALSE	36.903	5	9	15	9	1999	209.4	5.9	35.28	9	Pf04096, Pf12110, Pf13634		PDIG_87370		0	0	94.9	96.3	104.1	104.8	3.91	2.8	3.34	2.37	High	High	High	High	High	High	High	High	High	High	High	High	1
High	Master Protein	K9GB11	Peroxisomal 3-ketoacyl-coA thiolase (Kat1), putative	1.024	0.995	1.039	0.967511	0.979999	0.998656	0	FALSE	39.422	32	9	15	9	419	44.2	8.56	33.1	9	Pf00108, Pf02803		PDIG_06170		0	0	100.9	98.1	98.6	102.4	2.28	3.15	3.31	2.24	High	High	High	High	High	High	High	High	High	High	High	High	1
High	Master Protein	K9H4C3	Protein phosphatase PP2A regulatory subunit B	0.905	0.928	0.967	0.916403	0.966872	0.965761	0	FALSE	30.546	15	7	15	7	499	56.4	6.3	43.85	7		26228685	PDIP_03620	PDIP_03620	0	0	95.3	97.7	105.3	101.8	1.17	4.57	3.07	2.15	High	High	High	High	High	High	High	High	High	High	High	High	1
High	Master Protein	K9FC64	Pyroglutamyl peptidase type I, putative	0.986	0.966	1.092	0.997956	0.998123	0.770172	0	FALSE	29.011	30	5	15	5	267	29.3	6.1	46.46	5	Pf01470, Pf09724		PDIG_82440		0	0	97.5	95.6	98.9	108	4.74	1.31	1.94	4.02	High	High	High	High	High	High	High	High	High	High	High	High	1
High	Master Protein	K9GL16	Rho GTPase activator (Rgd1), putative	1.028	1.021	1.008	0.965061	0.966872	0.998656	0	FALSE	41.064	15	8	15	8	617	67.7	6.37	43.36	8	Pf00611, Pf00620	26228380	PDIP_00570	PDIP_00570	0	0	101.3	100.7	98.6	99.4	6.71	3.64	10.27	1.08	High	High	High	High	High	High	High	High	High	High	High	High	1
High	Master Protein	K9G0U8	rRNA processing protein (Ebp2), putative	1.01	0.949	1.042	0.978656	0.978442	0.985841	0	FALSE	35.121	26	9	15	9	356	39.9	6.42	40.17	9	Pf05890		PDIG_24900		0	0	100.9	94.9	100	104.2	4.5	9.29	6.69	2.27	High	High	High	High	High	High	High	High	High	High	High	High	1
High	Master Protein	K9GLZ9	Serine/threonine protein kinase, putative	0.923	0.915	1.056	0.954876	0.953249	0.912996	0	FALSE	33.976	20	8	15	8	427	47.2	5.3	39.72	8	Pf00069, Pf01636, Pf07714	26228532	PDIP_02090	PDIP_02090	0	0	94.8	94	102.7	108.4	1.49	2.42	1.56	2.83	High	High	High	High	High	High	High	High	High	High	High	High	1
High	Master Protein	K9GD43	Signal recognition particle subunit SRP68	0.911	0.884	1.021	0.932283	0.809609	0.992379	0	FALSE	44.582	18	9	15	9	648	71.6	8.85	42.13	9			PDIG_52080		0	0	95.5	92.6	104.8	107.1	4.18	4	4.64	3.95	High	High	High	High	High	High	High	High	High	High	High	High	1
High	Master Protein	K9H2L8	Sorting nexin-3	0.886	0.83	0.971	0.842199	0.454194	0.98423	0	FALSE	24.047	32	5	15	5	142	16.8	8.19	37.23	5	Pf00787	26229262	PDIP_09390	PDIP_09390	0	0	96.1	90	108.5	105.4	2.54	1.99	1.78	1.93	High	High	High	High	High	High	High	High	High	High	High	High	1
High	Master Protein	K9FWN8	TPR_REGION domain-containing protein	1.044	0.988	0.998	0.947845	0.986788	0.987511	0	FALSE	36.794	14	13	15	13	939	104.1	5.24	26.06	13	Pf13414		PDIG_34710		0	0	103.6	98	99.3	99.1	2.33	4.73	1.57	5.55	High	High	High	High	High	High	High	High	High	High	High	High	1
High	Master Protein	K9GB68	Transcription initiation factor subunit (TAF30), putative	0.904	0.909	0.92	0.914858	0.925593	0.694639	0	FALSE	21.401	28	5	15	5	184	21.3	5.11	39.74	5	Pf03366	26234263	PDIP_59470	PDIP_59470	0	0	96.8	97.4	107.1	98.6	1.4	1.5	2.87	1.6	High	High	High	High	High	High	High	High	High	High	High	High	1
High	Master Protein	K9FE29	U6 snRNA-associated Sm-like protein LSm6	0.97	0.932	0.951	0.99848	0.971426	0.807101	0	FALSE	31.234	37	4	15	4	121	13.8	9.45	46.78	4	Pf01423, Pf14438		PDIG_77590		0	0	100.7	96.7	103.8	98.8	2.07	6.11	4.87	3.9	High	High	High	High	High	High	High	High	High	High	High	High	1
High	Master Protein	K9FFV2	Ubiquitin-like protein DskB, putative	0.895	0.939	0.932	0.932283	0.977087	0.642613	0	FALSE	32.073	18	7	15	7	468	48.4	4.97	33.98	7	Pf00240, Pf00627, Pf08817, Pf10302, Pf11976, Pf13881		PDIG_75460		0	0	95.1	99.7	106.2	99	3.7	5.35	5.13	4.06	High	High	High	High	High	High	High	High	High	High	High	High	1
High	Master Protein	K9H2N2	Vacuolar carboxypeptidase Cps1, putative	0.852	0.919	1.052	0.713807	0.966872	0.978666	0	FALSE	23.997	15	6	15	6	579	63.3	5.06	30.32	6	Pf01546, Pf04389, Pf07687	26229277	PDIP_09540	PDIP_09540	0	0	89.1	96.2	104.6	110	3.47	7.85	6.23	4.4	High	High	High	High	High	High	High	High	High	High	High	High	1
High	Master Protein	K9FP55	2,4-dihydroxyhept-2-ene-1,7-dioic acid aldolase	1.044	1.111	0.945	0.932283	0.619818	0.869003	0	FALSE	30.256	33	6	14	6	270	29.3	5.99	39.02	6	Pf03328		PDIG_53070		0	0	101.8	108.4	97.6	92.2	1.33	0.43	1.96	0.89	High	High	High	High	High	High	High	High	High	High	High	High	1
High	Master Protein	K9FX77	37S ribosomal protein Rsm24, putative	1.005	1.099	1.06	0.989995	0.759338	0.952965	0	FALSE	22.811	24	8	14	8	385	44.4	6.32	27.86	8	Pf10213		PDIG_73580		0	0	96.5	105.6	96.1	101.8	7.41	4	5.48	6.48	High	High	High	High	High	High	High	High	High	High	High	High	1
High	Master Protein	K9FWA0	Actin interacting protein 2	0.989	1.126	1.026	0.997881	0.560368	0.988427	0	FALSE	26.74	10	5	14	5	542	59.6	6.11	39.21	5	Pf01565, Pf02913	26233131	PDIP_48140	PDIP_48140	0	0	95.5	108.8	96.6	99.1	2.75	0.82	2.34	1.48	High	High	High	High	High	High	High	High	High	High	High	High	1
High	Master Protein	K9FSG7	AP-1 adaptor complex subunit mu, putative	0.872	0.892	0.954	0.870387	0.930302	0.83145	0	FALSE	27.296	16	8	14	8	461	51.9	6.89	31.55	8	Pf00928, Pf01217	26233657	PDIP_53410	PDIP_53410	0	0	93.8	96	107.6	102.7	3.55	4	6.38	3.43	High	High	High	High	High	High	High	High	High	High	High	High	1
High	Master Protein	K9FY20	Arginase	1.09	1.048	1.139	0.798013	0.923863	0.424556	0	FALSE	20.717	12	6	14	6	324	35.2	6.2	41.34	6	Pf00491		PDIG_81230		0	0	102	98	93.5	106.5	1.43	0.8	2.68	0.95	High	High	High	High	High	High	High	High	High	High	High	High	1
High	Master Protein	K9FXX3	Beta-xylanase	0.875	0.937	1.034	0.841283	0.97492	0.988165	0	FALSE	36.302	25	6	14	6	487	52	6.13	38.5	6	Pf00331, Pf00734	26232930	PDIP_46130	PDIP_46130	0	0	91	97.4	104	107.6	1.64	3.2	2.49	5.22	High	High	High	High	High	High	High	High	High	High	High	High	1
High	Master Protein	K9FD46	Branchpoint-bridging protein	0.936	0.913	1.089	0.97305	0.966872	0.83145	0	FALSE	25.408	12	6	14	6	599	65	8.54	29.86	6	Pf00013, Pf00098, Pf13014	26235788	PDIP_74720	PDIP_74720	0	0	95.1	92.8	101.6	110.6	4.22	2.85	0.8	2.57	High	High	High	High	High	High	High	High	High	High	High	High	1
High	Master Protein	K9FUM7	C-3 sterol dehydrogenase/C-4 decarboxylase	1.006	0.997	0.974	0.982567	0.978442	0.978666	0	FALSE	32.806	18	6	14	6	437	48.6	7.21	40.04	6	Pf01073, Pf01370, Pf02719, Pf04321, Pf07993		PDIG_77750		0	0	101.2	100.2	100.6	98	3.04	2.7	4.13	0.81	High	High	High	High	High	High	High	High	High	High	High	High	1
High	Master Protein	K9GIA2	Calponin domain protein	0.89	0.948	1.06	0.916403	0.978442	0.988165	0	FALSE	29.849	13	8	14	8	631	70.9	8.15	29.99	8	Pf00307	26232750	PDIP_44320	PDIP_44320	0	0	91.3	97.3	102.6	108.8	1.66	6.54	3.8	4.46	High	High	High	High	High	High	High	High	High	High	High	High	1
High	Master Protein	K9GSM4	Cysteine desulfurase	0.955	1.027	0.947	0.99848	0.966872	0.769692	0	FALSE	31.197	13	6	14	6	507	55.5	7.23	35.63	6	Pf00266, Pf01212		PDIG_22220		0	0	97.2	104.5	101.8	96.4	2.05	2.07	3.25	0.56	High	High	High	High	High	High	High	High	High	High	High	High	1
High	Master Protein	K9GF03	Cytochrome b5 heme-binding domain-containing protein	1.032	1.103	0.982	0.963547	0.748566	0.985841	0	FALSE	20.297	48	5	14	4	126	13.9	5.36	26.97	5	Pf00173	26229744	PDIP_14210	PDIP_14210	0	0	100.3	107.1	97.2	95.4	0.51	3.88	0.7	3.7	High	High	High	High	High	High	High	High	High	High	High	High	1
High	Master Protein	E9ND71	Cytochrome c oxidase subunit 1	1.196	1.176	0.896	0.32287	0.320443	0.505492	0	FALSE	21.035	6	4	14	4	591	65.4	7.77	35.21	4	Pf00115	10200352		PDMT_p0010	0	0	112.1	110.2	93.7	84	1.73	1.89	1.88	2.56	High	High	High	High	High	High	High	High	High	High	High	High	1
High	Master Protein	K9GC59	Dimeric dihydrodiol dehydrogenase, putative	1.111	1.091	1.228	0.70077	0.754078	0.0771861	0	FALSE	25.853	13	5	14	5	385	42.5	5.68	37.36	5	Pf01408		PDIG_43420		0	0	100.3	98.5	90.3	110.8	0.69	4.07	2.44	1.23	High	High	High	High	High	High	High	High	High	High	High	High	1
High	Master Protein	K9FM05	EthD domain-containing protein	1.434	1.404	0.989	0.000965644	0.00109108	0.987511	0	FALSE	14.519	26	3	14	3	102	11.6	5.81	44.38	3	Pf07110	26234236	PDIP_59200	PDIP_59200	0	0	118.8	116.4	82.9	82	1.9	0.15	1.1	1.83	High	High	High	High	High	High	High	High	High	High	High	High	1
High	Master Protein	K9GCD5	Glutamine-dependent NAD(+) synthetase	0.936	0.923	1.018	0.97305	0.966872	0.995697	0	FALSE	27.532	9	6	14	5	715	80.2	6.04	35.66	6	Pf00795, Pf02540		PDIG_53790		0	0	96.6	95.2	103.2	105.1	2.32	1.82	1.65	2.26	High	High	High	High	High	High	High	High	High	High	High	High	1
High	Master Protein	K9GIR0	GTPase Rho2	0.929	0.89	1.089	0.964015	0.847261	0.787353	0	FALSE	32.689	39	6	14	6	197	21.9	5.16	31.17	6	Pf00071, Pf08477	26229245	PDIP_09220	PDIP_09220	0	0	95.1	91.1	102.4	111.5	0.68	2.26	0.99	1.73	High	High	High	High	High	High	High	High	High	High	High	High	1
High	Master Protein	K9G7E9	Importin beta-2 subunit, putative	0.988	0.955	1.032	0.997881	0.986788	0.998656	0	FALSE	40.027	12	10	14	10	905	101.3	4.72	34.53	10	Pf02985, Pf12460, Pf13513, Pf13646	26234876	PDIP_65600	PDIP_65600	0	0	99.4	96.1	100.6	103.8	4.03	1.78	7.86	9.62	High	High	High	High	High	High	High	High	High	High	High	High	1
High	Master Protein	K9GNE5	Mitochondrial export translocase Oxa1, putative	0.942	0.98	0.985	0.989995	0.992731	0.966947	0	FALSE	34.253	21	9	14	9	501	55.2	10.07	37.84	9	Pf02096		PDIG_31640		0	0	96.4	100.4	102.4	100.8	1.14	4.88	1.79	5.22	High	High	High	High	High	High	High	High	High	High	High	High	1
High	Master Protein	K9F945	Mitochondrial methylglutaconyl-CoA hydratase (Auh), putative	0.944	1.013	0.959	0.99043	0.971426	0.846512	0	FALSE	26.244	30	7	14	7	311	33.4	8.35	30.93	7	Pf00378		PDIG_81170		0	0	96.4	103.5	102.2	97.9	2.18	2.27	3.4	0.31	High	High	High	High	High	High	High	High	High	High	High	High	1
High	Master Protein	K9FMH2	Mitochondrial ribosomal protein DAP3, putative	0.941	0.998	0.928	0.989995	0.979999	0.625806	0	FALSE	34.03	16	6	14	6	502	54.8	9.96	40.66	6	Pf10236	26234145	PDIP_58290	PDIP_58290	0	0	97.3	103.2	103.4	96	4.29	4.42	4.72	5.35	High	High	High	High	High	High	High	High	High	High	High	High	1
High	Master Protein	K9FRW5	mRNA decapping hydrolase, putative	0.98	1.012	1	0.99848	0.971426	0.996059	0	FALSE	28.872	25	6	14	6	333	38	6.35	33.03	6	Pf05652, Pf11969		PDIG_83300		0	0	98.2	101.4	100.2	100.2	5.35	2.23	3.01	4.86	High	High	High	High	High	High	High	High	High	High	High	High	1
High	Master Protein	K9GUJ0	mRNA processing protein (Mss51), putative	1.036	1.132	1.012	0.955671	0.661623	0.998656	0	FALSE	22.369	12	6	14	6	517	58.4	6.64	31.01	6	Pf13824		PDIG_18780		0	0	99.1	108.3	95.7	96.9	2.27	2.36	1	1.36	High	High	High	High	High	High	High	High	High	High	High	High	1
High	Master Protein	K9GY77	Nucleoporin NUP49/NSP49, putative	0.942	0.951	1.033	0.989995	0.986788	0.998656	0	FALSE	34.011	22	7	14	7	482	49.2	5.53	39.38	7	Pf13634		PDIG_12790		0	0	95.9	96.9	101.9	105.3	3.68	0.82	3.49	5.83	High	High	High	High	High	High	High	High	High	High	High	High	1
High	Master Protein	K9GIB8	Oxysterol binding protein (Orp8), putative	0.934	0.92	1.009	0.972478	0.966872	0.998656	0	FALSE	20.453	16	7	14	7	424	47.3	6.87	26.4	7	Pf01237	26228445	PDIP_01220	PDIP_01220	0	0	96.7	95.3	103.5	104.5	1.56	1.93	0.59	3.71	High	High	High	High	High	High	High	High	High	High	High	High	1
High	Master Protein	K9FXS9	Peroxin-14	0.961	0.93	1.042	0.99848	0.971426	0.996059	0	FALSE	19.705	15	6	14	6	369	39.5	5.38	24.64	6	Pf04695		PDIG_80430		0	0	97.7	94.6	101.7	106	1.58	0.87	4.64	2.75	High	High	High	High	High	High	High	High	High	High	High	High	1
High	Master Protein	K9G2Z7	Polysacc_synt_4 domain-containing protein	1.03	0.954	1.055	0.965206	0.986788	0.987511	0	FALSE	25.923	24	3	14	3	148	17.4	4.97	39.24	3	Pf04669	26235596	PDIP_72800	PDIP_72800	0	0	102	94.5	99.1	104.5	2	3.39	2.44	3.87	High	High	High	High	High	High	High	High	High	High	High	High	1
High	Master Protein	K9G110	Protein transport protein Sec61 alpha subunit, putative	0.905	0.877	0.956	0.880764	0.735589	0.929113	0	FALSE	18.881	9	5	14	5	478	52.2	7.68	38.71	5	Pf00344, Pf10559		PDIG_32610		0	0	96.9	93.8	107	102.3	1.13	3.36	0.66	2.28	High	High	High	High	High	High	High	High	High	High	High	High	1
High	Master Protein	K9GHQ7	Pyridoxal reductase (AKR8), putative	1.043	1.023	1.049	0.936171	0.966872	0.985841	0	FALSE	38.944	30	9	14	9	321	35	5.55	38.59	9	Pf00248		PDIG_41870		0	0	101.4	99.5	97.2	101.9	4.36	2.85	3.11	4.75	High	High	High	High	High	High	High	High	High	High	High	High	1
High	Master Protein	K9F7A6	Ribosome recycling factor, putative	0.891	1.014	0.992	0.916403	0.977087	0.978666	0	FALSE	22.113	21	7	14	7	280	31.1	9.99	30.98	7	Pf01765	26236871	PDIP_85570	PDIP_85570	0	0	91.5	104.1	102.6	101.8	3.26	3.18	2.01	2.36	High	High	High	High	High	High	High	High	High	High	High	High	1
High	Master Protein	K9G6H2	RPEL repeat protein	0.943	0.987	0.989	0.975501	0.986788	0.987511	0	FALSE	33.63	56	5	14	5	108	12.3	6.18	26.22	5	Pf02755		PDIG_17330		0	0	96.2	100.8	102.1	100.9	1.68	3.34	2.15	2.07	High	High	High	High	High	High	High	High	High	High	High	High	1
High	Master Protein	K9FC51	Sec23/Sec24 family protein	0.818	0.855	0.941	0.395613	0.604387	0.858946	0	FALSE	29.657	9	9	14	9	994	107.6	6.57	31.99	9	Pf00626, Pf04810, Pf04811, Pf04815, Pf08033	26235936	PDIP_76200	PDIP_76200	0	0	90.6	94.6	110.7	104.1	11.2	14.09	9.62	10.63	High	High	High	High	High	High	High	High	High	High	High	High	1
High	Master Protein	K9FAJ1	Signal sequence receptor subunit alpha	0.846	0.887	0.903	0.572346	0.826034	0.544332	0	FALSE	18.22	10	3	14	3	259	28	6.8	39.9	3	Pf03896	26236366	PDIP_80500	PDIP_80500	0	0	93.1	97.6	110	99.4	1.29	1.81	3.33	2.59	High	High	High	High	High	High	High	High	High	High	High	High	1
High	Master Protein	K9GCC5	SUMO activating enzyme (AosA), putative	1.126	1.063	1.03	0.738457	0.913927	0.998656	0	FALSE	30.72	22	8	14	8	394	44.1	6.16	37.99	8	Pf00899	26230604	PDIP_22820	PDIP_22820	0	0	106.8	100.8	94.8	97.6	3.05	8.6	9.1	2.47	High	High	High	High	High	High	High	High	High	High	High	High	1
High	Master Protein	K9FT92	TPR_REGION domain-containing protein	1.111	1.029	1.194	0.709175	0.966872	0.071394	0	FALSE	33.017	19	6	14	6	395	43.7	4.39	48.46	6	Pf13424		PDIG_41100		0	0	102.5	94.9	92.3	110.2	3.78	2.1	1.26	6.58	High	High	High	High	High	High	High	High	High	High	High	High	1
High	Master Protein	K9F4W2	Transcription elongation factor SPT5	1.03	0.986	0.988	0.960595	0.990048	0.987511	0	FALSE	36.052	10	10	14	10	1026	111.4	5.21	34.28	10	Pf03439, Pf11942, Pf12815	26237152	PDIP_88380	PDIP_88380	0	0	102.9	98.5	99.9	98.7	2.23	2.87	1.53	1.05	High	High	High	High	High	High	High	High	High	High	High	High	1
High	Master Protein	K9GD50	V-type proton ATPase subunit F	0.999	1.013	0.965	0.992476	0.971426	0.960366	0	FALSE	21.181	47	5	14	5	124	13.9	5.53	37.3	5	Pf01990		PDIG_06140		0	0	100.5	101.9	100.6	97.1	5.98	1.19	3.03	4.03	High	High	High	High	High	High	High	High	High	High	High	High	1
High	Master Protein	K9GTM1	Zn-dependent hydrolase/oxidoreductase family protein, putative	0.926	0.924	1.022	0.963547	0.966872	0.996059	0	FALSE	27.621	18	6	14	6	398	44.5	6.58	26.65	6	Pf00753, Pf12706, Pf13483		PDIG_20920		0	0	95.7	95.5	103.3	105.6	1.77	6.08	3.1	4.11	High	High	High	High	High	High	High	High	High	High	High	High	1
High	Master Protein	K9G0V1	6,7-dimethyl-8-ribityllumazine synthase	0.994	1.028	1.062	0.997881	0.966872	0.928807	0	FALSE	12.579	10	3	13	3	202	21	6.52	38.27	3	Pf00885	26235126	PDIP_68100	PDIP_68100	0	0	97.4	100.7	97.9	104	2.02	0.07	2.51	1.71	High	High	High	High	High	High	High	High	High	High	High	High	1
High	Master Protein	K9GKE2	60S ribosome biogenesis protein Brx1, putative	1.186	1.171	1.055	0.465489	0.498567	0.987511	0	FALSE	26.874	24	8	13	8	361	40.2	7.8	25.73	8	Pf04427		PDIG_28740		0	0	107.5	106.2	90.7	95.7	3.03	3.58	4.32	3.07	High	High	High	High	High	High	High	High	High	High	High	High	1
High	Master Protein	K9G7S0	60S ribosome subunit biogenesis protein NIP7	1.148	1.09	1.074	0.544314	0.766404	0.899043	0	FALSE	19.034	27	5	13	5	184	20.3	8.12	38.56	5	Pf01472		PDIG_11860		0	0	106.5	101.1	92.8	99.6	6.85	5.45	8.49	5.31	High	High	High	High	High	High	High	High	High	High	High	High	1
High	Master Protein	K9FP35	ABC bile acid transporter, putative	1.163	1.142	1.093	0.597168	0.624409	0.944363	0	FALSE	23.356	4	6	13	5	1653	182.5	7.53	32.48	6	Pf00005, Pf00664		PDIG_54520		0	0	105.8	103.8	90.9	99.4	2.87	8.36	7.08	4.99	High	High	High	High	High	High	High	High	High	High	High	High	1
High	Master Protein	K9H4P6	Actin-binding protein Fragmin, putative	1.085	1.113	1.135	0.777193	0.582308	0.46414	0	FALSE	37.892	22	7	13	7	391	43.9	5.73	38.04	7	Pf00626	26228576	PDIP_02530	PDIP_02530	0	0	100.1	102.7	92.3	104.8	4.01	4.08	2.3	6.29	High	High	High	High	High	High	High	High	High	High	High	High	1
High	Master Protein	K9FGJ5	Aspartic endopeptidase (AP1), putative	0.954	0.931	0.944	0.997696	0.966872	0.869003	0	FALSE	23.218	13	6	13	6	430	46.7	5.12	35.91	6	Pf00026, Pf14543		PDIG_73520		0	0	99.7	97.2	104.5	98.6	2.31	4.72	5.62	2.13	High	High	High	High	High	High	High	High	High	High	High	High	1
High	Master Protein	K9FS83	Autophagy-related E2-like conjugation enzyme ATG3	1.019	1.068	1.003	0.97305	0.906916	0.987511	0	FALSE	28.347	22	5	13	5	363	40.6	4.74	32.59	5	Pf03986, Pf03987, Pf10381	26233532	PDIP_52150	PDIP_52150	0	0	99.6	104.5	97.8	98.1	3.68	3.8	4.15	2.93	High	High	High	High	High	High	High	High	High	High	High	High	1
High	Master Protein	K9FXL8	Autophagy-related protein 27	0.964	0.925	1.098	0.99848	0.966872	0.764784	0	FALSE	32.668	19	8	13	8	423	46.6	7.37	29.36	8	Pf09451		PDIG_35830		0	0	96.7	92.8	100.3	110.2	5.68	4.3	2.66	6.48	High	High	High	High	High	High	High	High	High	High	High	High	1
High	Master Protein	K9GKR6	Chitin biosynthesis protein (Chs5), putative	0.973	0.992	1.07	0.99999	0.986788	0.987511	0	FALSE	29.399	29	8	13	8	427	45.9	5.12	27.12	8	Pf00041, Pf00533, Pf12738		PDIG_27410		0	0	96.4	98.3	99.1	106.1	3.23	6.2	4.76	4.25	High	High	High	High	High	High	High	High	High	High	High	High	1
High	Master Protein	K9FH92	Chromatin remodeling complex subunit (Arp9), putative	0.961	0.976	1.019	0.99848	0.998123	0.993213	0	FALSE	27.727	14	6	13	6	650	69.5	5.36	30.03	6	Pf00022	26235067	PDIP_67510	PDIP_67510	0	0	97.1	98.7	101.1	103	7.24	2.48	3.98	7.83	High	High	High	High	High	High	High	High	High	High	High	High	1
High	Master Protein	K9GLE2	COP9 signalosome complex subunit 4	1.012	1.017	1.064	0.974101	0.971426	0.960366	0	FALSE	22.752	17	6	13	6	422	46.5	4.94	36.5	6	Pf01399	26228681	PDIP_03580	PDIP_03580	0	0	98.9	99.4	97.7	104	0.53	1.48	2.62	4.38	High	High	High	High	High	High	High	High	High	High	High	High	1
High	Master Protein	K9G1R9	Cytochrome c oxidase assembly protein COX16, mitochondrial	0.972	0.971	0.999	0.99848	0.998123	0.996059	0	FALSE	18.912	46	5	13	5	91	10.6	8.4	22.62	5	Pf14138		PDIG_22450		0	0	98.7	98.5	101.5	101.4	2.3	2.36	1.81	2.67	High	High	High	High	High	High	High	High	High	High	High	High	1
High	Master Protein	K9H2T2	Golgi transport protein Sly1, putative	1.012	1.037	1.002	0.974101	0.958867	0.994923	0	FALSE	24.414	13	8	13	8	705	76.9	5.4	36.71	8	Pf00995	26230718	PDIP_23960	PDIP_23960	0	0	100	102.4	98.7	98.9	3.12	4.71	0.75	2.06	High	High	High	High	High	High	High	High	High	High	High	High	1
High	Master Protein	K9FVJ7	Inhibitor I9 domain-containing protein	1.054	1.013	0.971	0.915295	0.971426	0.98423	0	FALSE	13.64	31	2	13	2	71	7.9	6.01	41.52	2	Pf05922	26233544	PDIP_52270	PDIP_52270	0	0	104.4	100.3	99.1	96.2	1.25	2.91	2.5	1.95	High	High	High	High	High	High	High	High	High	High	High	High	1
High	Master Protein	K9H539	Inosine-guanosine phosphorylase	1.215	1.026	1.041	0.348484	0.966872	0.998454	0	FALSE	26.235	18	6	13	6	337	36.6	6.19	34.12	6	Pf01048	26230210	PDIP_18870	PDIP_18870	0	0	113.5	95.8	93.4	97.3	6.15	1.16	3.76	4.53	High	High	High	High	High	High	High	High	High	High	High	High	1
High	Master Protein	K9FGB6	Inositol-1-monophosphatase	0.841	0.836	1.002	0.521965	0.506423	0.998656	0	FALSE	28.869	24	6	13	6	292	31.7	5.02	31.04	6	Pf00459	26235113	PDIP_67970	PDIP_67970	0	0	91.4	90.9	108.7	108.9	1.34	4.02	3.05	2.3	High	High	High	High	High	High	High	High	High	High	High	High	1
High	Master Protein	K9FH79	Integral plasma membrane protein, putative	0.913	1.066	1.133	0.947845	0.906916	0.483229	0	FALSE	26.476	6	6	13	6	951	106.3	8.22	24.59	6	Pf03372, Pf10277		PDIG_66940		0	0	88.8	103.7	97.3	110.2	9.18	3.22	5.14	8.92	High	High	High	High	High	High	High	High	High	High	High	High	1
High	Master Protein	K9GVX1	mRNA splicing factor (Prp1/Zer1), putative	0.916	0.905	1.022	0.947845	0.953249	0.998656	0	FALSE	30.085	9	8	13	8	937	105.2	6.04	22.63	8	Pf06424, Pf14559	26231562	PDIP_32420	PDIP_32420	0	0	95.4	94.2	104.1	106.3	3.81	4.04	2.95	5.1	High	High	High	High	High	High	High	High	High	High	High	High	1
High	Master Protein	K9FBJ2	Nuclear and cytoplasmic polyadenylated RNA-binding protein pub1	0.934	0.893	1.01	0.969377	0.913927	0.998656	0	FALSE	28.38	13	6	13	6	482	52.3	7.09	37.08	6	Pf00076, Pf13893, Pf14259	26235993	PDIP_76770	PDIP_76770	0	0	97.4	93.1	104.3	105.3	1.14	1.33	1.58	1.12	High	High	High	High	High	High	High	High	High	High	High	High	1
High	Master Protein	K9G1W3	Nuclear protein export protein Yrb2, putative	0.99	1.005	1.076	0.99848	0.977087	0.894775	0	FALSE	27.552	20	6	13	6	377	40.2	5.58	29.44	6	Pf00638		PDIG_29410		0	0	97.3	98.8	98.3	105.7	5.2	2.07	3.2	4.96	High	High	High	High	High	High	High	High	High	High	High	High	1
High	Master Protein	K9G2Q4	Oxidoreductase, 2OG-Fe(II) oxygenase family, putative	1.006	0.945	0.917	0.974101	0.975457	0.663146	0	FALSE	24.651	14	5	13	5	340	37.1	5.62	31.8	5	Pf03171, Pf14226		PDIG_24940		0	0	104	97.7	103.4	94.8	6.84	7.84	8.28	7.47	High	High	High	High	High	High	High	High	High	High	High	High	1
High	Master Protein	K9GHK0	Oxidoreductin	0.886	0.924	0.997	0.922566	0.971426	0.987511	0	FALSE	27.479	14	7	13	7	612	69.7	5.62	23.84	7	Pf04137	26228720	PDIP_03970	PDIP_03970	0	0	93.1	97.1	105.1	104.8	5.56	4.3	7.29	3.37	High	High	High	High	High	High	High	High	High	High	High	High	1
High	Master Protein	K9GKS7	Pectinesterase	1.718	1.812	2.174	4.08247e-07	6.89481e-08	9.32703e-16	0	FALSE	21.922	15	5	13	5	398	42.7	5.35	29.91	5	Pf01095	26228551	PDIP_02280	PDIP_02280	0	0	102.5	108.1	59.7	129.7	2.37	7.96	7.89	4.85	High	High	High	High	High	High	High	High	High	High	High	High	1
High	Master Protein	K9G8M7	Phenylacetate hydroxylase	0.768	0.757	0.788	0.073449	0.0709819	0.00660846	0	FALSE	27.594	15	7	13	7	524	58.9	7.88	30.3	7	Pf00067		PDIG_13690		0	0	92.7	91.4	120.7	95.2	6.47	8.6	13.21	1.41	High	High	High	High	High	High	High	High	High	High	High	High	1
High	Master Protein	K9G7Y6	Phosphatidylinositol 4-kinase (STT4), putative	1.048	1.047	1.041	0.947845	0.953249	0.998656	0	FALSE	25.932	4	7	13	7	1964	218.8	6.52	31.64	7	Pf00454, Pf00613		PDIG_14360		0	0	101.3	101.3	96.7	100.7	2.28	2.58	1.85	3.07	High	High	High	High	High	High	High	High	High	High	High	High	1
High	Master Protein	K9GCS8	Phosphomevalonate kinase	1.09	1.171	1.219	0.842736	0.498401	0.192518	0	FALSE	38.659	24	8	13	8	483	51.9	5.72	33.9	8		26234067	PDIP_57510	PDIP_57510	0	0	97.3	104.6	89.3	108.8	0.5	5.66	5.9	3.37	High	High	High	High	High	High	High	High	High	High	High	High	1
High	Master Protein	K9FJE7	Phosphoribosylglycinamide formyltransferase, putative	1.028	1.045	0.99	0.947845	0.934547	0.987511	0	FALSE	42.412	30	7	13	7	223	24.3	6.64	41.3	7	Pf00551	26234696	PDIP_63800	PDIP_63800	0	0	101.2	102.9	98.5	97.5	4.68	7.25	5.55	6.34	High	High	High	High	High	High	High	High	High	High	High	High	1
High	Master Protein	K9F820	Pre-rRNA processing protein Esf1, putative	1.004	0.939	0.952	0.987977	0.97492	0.874896	0	FALSE	29.923	14	9	13	9	711	80.4	5.05	28.75	9	Pf08159		PDIG_82840		0	0	103.1	96.4	102.7	97.8	4.74	5.2	5.03	4.39	High	High	High	High	High	High	High	High	High	High	High	High	1
High	Master Protein	K9FAS1	RNA polymerase II transcription elongation factor (Ctr9), putative	0.919	0.955	1.133	0.965206	0.986788	0.627702	0	FALSE	25.544	8	9	13	9	1191	134.3	5.66	32.33	9	Pf13414, Pf14559		PDIG_84900		0	0	91.8	95.3	99.8	113.1	2.89	2.22	3.66	7.23	High	High	High	High	High	High	High	High	High	High	High	High	1
High	Master Protein	K9GT31	Short-chain oxidoreductase, putative	0.884	0.891	0.89	0.8567	0.906916	0.31806	0	FALSE	29.955	24	5	13	5	287	30.8	5.73	37.63	5	Pf00106, Pf08643, Pf08659, Pf12242, Pf13460, Pf13561		PDIG_21230		0	0	96.5	97.3	109.1	97.1	3.03	3.25	7.82	4.89	High	High	High	High	High	High	High	High	High	High	High	High	1
High	Master Protein	K9FY12	Sm protein F	1.025	0.989	1.047	0.966546	0.986984	0.985841	0	FALSE	16.424	57	4	13	4	88	9.9	5.06	33.44	4	Pf01423		PDIG_72160		0	0	101	97.4	98.5	103.2	2.98	2.51	3.46	1.87	High	High	High	High	High	High	High	High	High	High	High	High	1
High	Master Protein	K9FZ13	SNF2 family helicase/ATPase, putative	1.01	1.055	1.079	0.97305	0.87653	0.863487	0	FALSE	30.095	9	10	13	10	1096	125.8	5.96	26.52	10	Pf00176, Pf00270, Pf00271, Pf04851, Pf09110, Pf09111, Pf11496	26232716	PDIP_43980	PDIP_43980	0	0	97.5	101.8	96.5	104.2	7.19	16.42	12.8	14.48	High	High	High	High	High	High	High	High	High	High	High	High	1
High	Master Protein	K9FMA7	Transcription factor RfeG, putative	0.949	0.936	0.989	0.989995	0.971426	0.987511	0	FALSE	21.22	15	4	13	4	271	30.1	7.05	38.13	4			PDIG_55010		0	0	98	96.6	103.2	102.2	1.92	5.77	3.01	4.51	High	High	High	High	High	High	High	High	High	High	High	High	1
High	Master Protein	K9G5Y2	U6 snRNA-associated Sm-like protein LSm4	0.97	0.892	0.994	0.99848	0.928257	0.987511	0	FALSE	15.813	17	2	13	2	121	13.2	10.42	35.59	2	Pf01423	26231522	PDIP_32020	PDIP_32020	0	0	100.6	92.5	103.7	103.1	0.52	2.43	1.17	1.32	High	High	High	High	High	High	High	High	High	High	High	High	1
High	Master Protein	K9G1Y6	U6 snRNA-associated Sm-like protein LSm6	1.035	0.991	1.046	0.954876	0.986788	0.987511	0	FALSE	36.374	23	6	13	6	211	21	10.67	42.47	6	Pf01423		PDIG_23750		0	0	101.7	97.4	98.2	102.7	2.45	1.14	1.1	2.92	High	High	High	High	High	High	High	High	High	High	High	High	1
High	Master Protein	K9G3A1	Uracil phosphoribosyltransferase	1.174	1.139	1.148	0.407578	0.567123	0.386202	0	FALSE	24.706	28	4	13	4	235	24.9	5.82	44.66	4	Pf00156, Pf14681		PDIG_71090		0	0	105.3	102.1	89.7	103	2.41	4.55	4.48	2.45	High	High	High	High	High	High	High	High	High	High	High	High	1
High	Master Protein	K9FB10	W2 domain-containing protein	1.034	0.914	0.963	0.959116	0.966872	0.912605	0	FALSE	27.033	16	7	13	7	413	45.8	5.22	30.85	7	Pf01873, Pf02020	26236735	PDIP_84210	PDIP_84210	0	0	105.8	93.5	102.3	98.5	3.44	4.35	1.89	5.26	High	High	High	High	High	High	High	High	High	High	High	High	1
High	Master Protein	K9G042	2-nitropropane dioxygenase family oxidoreductase, putative	0.945	0.921	1.045	0.989995	0.966872	0.987511	0	FALSE	21.778	17	5	12	5	332	35.9	8.16	40.66	5	Pf03060		PDIG_33780		0	0	96.7	94.2	102.3	106.9	5.15	4.58	8.02	0.71	High	High	High	High	High	High	High	High	High	High	High	High	1
High	Master Protein	K9FVD4	ABC multidrug transporter Mdr2	0.902	0.978	0.897	0.939814	0.991146	0.393792	0	FALSE	36.514	14	9	12	9	781	84.3	9.38	28.59	9	Pf00005, Pf00664, Pf13481, Pf13558		PDIG_39870		0	0	95.5	103.6	105.9	95	5.54	7.01	5.03	8.69	High	High	High	High	High	High	High	High	High	High	High	High	1
High	Master Protein	K9F9T6	Altered inheritance of mitochondria protein 6	1.09	1.146	1.103	0.812071	0.510561	0.722639	0	FALSE	31.875	5	11	12	11	2158	238.5	5.9	22.13	11	Pf00575, Pf13429	26236372	PDIP_80560	PDIP_80560	0	0	100.5	105.6	92.2	101.7	5.71	9.25	10.42	5.26	High	High	High	High	High	High	High	High	High	High	High	High	1
High	Master Protein	K9G931	Atypical serine/threonine protein kinase BUD32	0.977	0.951	1.111	0.99848	0.986788	0.798857	0	FALSE	31.201	24	8	12	8	411	47.3	5.11	29.63	8	Pf00069, Pf01633, Pf01636, Pf07714		PDIG_13080		0	0	96.7	94.2	99	110	2.37	5.26	4.78	9.93	High	High	High	High	High	High	High	High	High	High	High	High	1
High	Master Protein	K9G6L4	CCAAT-box-binding transcription factor	0.985	0.95	1.006	0.998334	0.979999	0.998656	0	FALSE	26.361	12	9	12	9	860	96.3	5.07	20.39	9	Pf03914	26231425	PDIP_31050	PDIP_31050	0	0	99.9	96.4	101.5	102.1	1.03	3.17	1.11	2.74	High	High	High	High	High	High	High	High	High	High	High	High	1
High	Master Protein	K9FYU8	COP9 signalosome complex subunit 5	1.065	1.053	1.064	0.891683	0.906916	0.944363	0	FALSE	26.555	23	7	12	7	333	37.3	5.97	30.71	7	Pf01398, Pf14464	26236352	PDIP_80360	PDIP_80360	0	0	101.8	100.7	95.6	101.8	2.27	4.92	2.92	4.81	High	High	High	High	High	High	High	High	High	High	High	High	1
High	Master Protein	K9FP99	Cysteine synthase	0.877	0.946	0.984	0.809134	0.979871	0.985841	0	FALSE	35.423	25	7	12	7	372	39.7	7.74	34.43	7	Pf00291		PDIG_52870		0	0	92.1	99.4	105.1	103.4	4.9	0.91	2.26	2.05	High	High	High	High	High	High	High	High	High	High	High	High	1
High	Master Protein	K9GUR2	Cytochrome c oxidase assembly protein Cox19, putative	0.872	0.869	1.14	0.795497	0.777665	0.433087	0	FALSE	11.53	31	3	12	3	106	11.5	8.15	27.43	3	Pf06747		PDIG_10230		0	0	89.8	89.6	103.1	117.5	2.06	3.87	1.46	3.84	High	High	High	High	High	High	High	High	High	High	High	High	1
High	Master Protein	K9F7B7	Disrupter of telomere silencing protein Dot5, putative	1.043	0.969	1.007	0.947387	0.998123	0.998656	0	FALSE	19.95	38	7	12	7	210	22.4	7.83	32.07	7	Pf00578, Pf08534		PDIG_84340		0	0	103.8	96.4	99.5	100.2	0.98	8.06	5.75	1.81	High	High	High	High	High	High	High	High	High	High	High	High	1
High	Master Protein	K9G0H0	Dynein heavy chain, cytoplasmic	0.961	0.991	1.003	0.997881	0.984931	0.994923	0	FALSE	20.59	2	8	12	8	4342	492.3	6	21.23	8	Pf00004, Pf03028, Pf07728, Pf08385, Pf08393, Pf12774, Pf12775, Pf12777, Pf12780, Pf12781, Pf13207, Pf13401		PDIG_25560		0	0	97.2	100.2	101.1	101.4	1.51	0.68	1.69	0.66	High	High	High	High	High	High	High	High	High	High	High	High	1
High	Master Protein	K9G2D5	eIF-2B GDP-GTP exchange factor subunit alpha	0.956	0.959	1.132	0.99848	0.990048	0.749008	0	FALSE	23.196	16	5	12	5	353	38	5.47	29.82	5	Pf01008		PDIG_26050		0	0	94.5	94.8	98.8	111.9	5.82	1.9	1.9	4.99	High	High	High	High	High	High	High	High	High	High	High	High	1
High	Master Protein	K9GB60	FAD_binding_3 domain-containing protein	0.98	1.227	1.054	0.99848	0.251232	0.98423	0	FALSE	25.1	19	6	12	6	470	50.6	6.43	27.94	6	Pf01494, Pf05089		PDIG_09890		0	0	92	115.2	93.9	99	12.13	5.47	12.64	5.08	High	High	High	High	High	High	High	High	High	High	High	High	1
High	Master Protein	K9GFS8	Glutaredoxin Grx5, putative	0.986	1.092	1.02	0.99999	0.896203	0.987511	0	FALSE	21.179	34	4	12	4	157	17.1	7.99	29.88	4	Pf00462	26230518	PDIP_21960	PDIP_21960	0	0	96.2	106.6	97.6	99.6	2.01	0.61	1.5	1.57	High	High	High	High	High	High	High	High	High	High	High	High	1
High	Master Protein	K9FPH4	Glycerol-3-phosphate acyltransferase Sct1, putative	0.938	0.935	0.924	0.97305	0.973895	0.655765	0	FALSE	26.029	13	10	12	10	740	82.4	9.85	26.27	10	Pf01553		PDIG_88100		0	0	98.8	98.5	105.4	97.3	6.23	6.29	6.11	5.28	High	High	High	High	High	High	High	High	High	High	High	High	1
High	Master Protein	K9FMJ6	Golgi to endosome transport protein (Ent3), putative	0.968	0.941	1.002	0.99848	0.977087	0.996059	0	FALSE	33.549	9	5	12	5	520	54.8	6.58	36.3	5	Pf01417		PDIG_61720		0	0	99	96.2	102.3	102.5	2.23	1.21	2.36	1.69	High	High	High	High	High	High	High	High	High	High	High	High	1
High	Master Protein	K9FM26	Histone deacetylase	1.052	1.079	1.027	0.940237	0.865717	0.996059	0	FALSE	18.817	10	6	12	6	625	69.6	4.93	29.55	6	Pf00850		PDIG_62870		0	0	101.2	103.8	96.2	98.8	3.26	2.39	0.94	3.1	High	High	High	High	High	High	High	High	High	High	High	High	1
High	Master Protein	K9FPJ1	Histone H2A	1.064	1.01	1.081	0.867367	0.971426	0.844984	0	FALSE	16.748	27	4	12	3	139	14.8	10.37	38.25	4	Pf00125		PDIG_52620		0	0	102.5	97.2	96.3	104.1	1.47	1.18	1	1.82	High	High	High	High	High	High	High	High	High	High	High	High	1
High	Master Protein	K9G8C5	Ketoreductase	1.136	1.129	1.268	0.474036	0.522341	0.0203859	0	FALSE	23.522	23	7	12	7	334	36.9	6.39	29.94	7	Pf01073, Pf01370, Pf03435, Pf07993, Pf13460	26234745	PDIP_64290	PDIP_64290	0	0	100.2	99.6	88.3	111.9	8.57	7.68	4.68	13.26	High	High	High	High	High	High	High	High	High	High	High	High	1
High	Master Protein	K9FZW9	Lipase, putative	1.188	1.372	1.304	0.328274	0.00502813	0.00660846	0	FALSE	21.843	18	6	12	6	332	36.3	5.36	27.31	6	Pf00135, Pf00326, Pf07859, Pf10340		PDIG_34240		0	0	97.7	112.8	82.2	107.3	1.82	2.98	4.52	1.64	High	High	High	High	High	High	High	High	High	High	High	High	1
High	Master Protein	K9GTS1	L-type lectin-like domain-containing protein	0.85	0.885	0.919	0.634734	0.824006	0.708085	0	FALSE	24.992	18	7	12	7	421	46	8.63	27.06	7	Pf03388, Pf07106, Pf09402, Pf13600		PDIG_11740		0	0	93	96.9	109.5	100.6	1.33	0.17	2.81	1.66	High	High	High	High	High	High	High	High	High	High	High	High	1
High	Master Protein	K9FJ71	Mannitol-1-phosphate 5-dehydrogenase	0.491	0.532	1	1.09178e-08	1.04684e-06	0.992111	0	FALSE	28.816	25	8	12	8	388	42.5	5.94	20.45	8	Pf01232, Pf08125	26234724	PDIP_64080	PDIP_64080	0	0	64.9	70.5	132.3	132.3	15.88	14.54	11.15	6.43	High	High	High	High	High	High	High	High	High	High	High	High	1
High	Master Protein	K9G6P3	MAP kinase kinase (Pbs2), putative	1.033	0.929	0.936	0.946066	0.966872	0.8273	0	FALSE	23.242	8	5	12	5	621	65.9	6.42	34.36	5	Pf00069, Pf07714, Pf14531		PDIG_56290		0	0	106	95.3	102.6	96	7.51	2.55	2.03	7.32	High	High	High	High	High	High	High	High	High	High	High	High	1
High	Master Protein	K9GHE5	Methylthioribulose-1-phosphate dehydratase	0.997	1.005	0.981	0.995905	0.973072	0.985841	0	FALSE	31.873	40	7	12	7	242	27.1	6.52	32.91	7	Pf00596	26232787	PDIP_44690	PDIP_44690	0	0	100.1	101	100.4	98.5	1.86	3.94	0.98	2.98	High	High	High	High	High	High	High	High	High	High	High	High	1
High	Master Protein	K9GH23	Mevalonate kinase	0.999	0.952	1.397	0.989995	0.986788	0.000371038	0	FALSE	22.246	13	5	12	5	533	58.1	6.02	28.21	5		26229934	PDIP_16110	PDIP_16110	0	0	91.9	87.6	92	128.5	3.51	1.37	3.38	1.91	High	High	High	High	High	High	High	High	High	High	High	High	1
High	Master Protein	K9H0J0	Mitochondrial cytochrome b2, putative	1.039	0.935	1.037	0.932283	0.971426	0.987511	0	FALSE	27.153	16	6	12	6	495	54.1	5.8	25.03	6	Pf00173, Pf01070, Pf01645	26230912	PDIP_25920	PDIP_25920	0	0	103.6	93.3	99.7	103.4	4.46	3.32	6.08	1.81	High	High	High	High	High	High	High	High	High	High	High	High	1
High	Master Protein	K9FSW7	Mitochondrial import receptor subunit tom22	0.968	0.968	0.961	0.99848	0.99863	0.901989	0	FALSE	20.732	24	3	12	3	149	16.4	4.27	35.73	3	Pf04281		PDIG_80200		0	0	99.4	99.3	102.6	98.6	1.93	1.13	0.95	3.03	High	High	High	High	High	High	High	High	High	High	High	High	1
High	Master Protein	K9GSP4	NADH dehydrogenase [ubiquinone] 1 beta subcomplex subunit 7	1.023	1.058	1.037	0.965206	0.896608	0.987511	0	FALSE	17.562	27	3	12	3	103	12	8.16	29.86	3	Pf05676		PDIG_21820		0	0	99.4	102.8	97.2	100.7	1.33	3.89	2.32	3.06	High	High	High	High	High	High	High	High	High	High	High	High	1
High	Master Protein	K9FED7	Nucleoporin Nsp1, putative	1.056	1.022	1.047	0.916403	0.966872	0.985841	0	FALSE	20.108	8	5	12	5	655	64.9	5.67	34.41	5	Pf05064, Pf07926	26235535	PDIP_72190	PDIP_72190	0	0	102.4	99.1	97	101.5	0.41	2.18	5.01	2.44	High	High	High	High	High	High	High	High	High	High	High	High	1
High	Master Protein	K9G829	Phosphatidylinositol transporter, putative	1.045	1.019	1.034	0.947845	0.971426	0.998656	0	FALSE	22.045	18	6	12	6	410	45.6	6.48	23.93	6	Pf00650, Pf03765		PDIG_54410		0	0	102	99.4	97.6	100.9	0.94	0.5	1.46	1.62	High	High	High	High	High	High	High	High	High	High	High	High	1
High	Master Protein	K9FIZ1	Plasma membrane SNARE protein (Sec9), putative	0.992	1.014	1.034	0.997881	0.971426	0.998656	0	FALSE	14.108	8	4	12	4	426	46	6.92	27.54	4			PDIG_69570		0	0	98.2	100.4	99	102.3	3.14	1.31	1.53	1.77	High	High	High	High	High	High	High	High	High	High	High	High	1
High	Master Protein	K9G4X6	Pre-mRNA-splicing factor	1.003	0.983	0.995	0.989995	0.987731	0.987511	0	FALSE	24.158	5	7	12	7	1395	158.4	6.28	23.06	7	Pf04851, Pf13086, Pf13087, Pf13245		PDIG_23220		0	0	100.8	98.8	100.5	100	3.78	2.76	0.3	5.93	High	High	High	High	High	High	High	High	High	High	High	High	1
High	Master Protein	K9FTF6	Pyridoxamine phosphate oxidase, putative	1.033	1.138	1.004	0.947845	0.464143	0.998656	0	FALSE	29.391	14	6	12	6	509	55.4	5.76	33.08	6	Pf00892, Pf10590		PDIG_48160		0	0	99	109	95.8	96.2	2.35	8.15	5.26	6.33	High	High	High	High	High	High	High	High	High	High	High	High	1
High	Master Protein	K9F8I2	Replication factor C subunit 1	0.868	0.854	0.927	0.83737	0.764025	0.652756	0	FALSE	27.244	9	8	12	8	1055	116.8	9.01	20.06	8	Pf00004, Pf00533, Pf00910, Pf03215, Pf05496, Pf08519, Pf13191, Pf13207, Pf13401		PDIG_83880		0	0	95.2	93.6	109.6	101.6	4.27	8.59	3.07	8.85	High	High	High	High	High	High	High	High	High	High	High	High	1
High	Master Protein	K9H918	Ribonuclease T(2)	0.968	1.162	1.118	0.99848	0.3655	0.583736	0	FALSE	26.479	14	3	12	3	250	27.4	5.69	34.91	3	Pf00445	26228854	PDIP_05310	PDIP_05310	0	0	91.1	109.4	94.2	105.3	5.14	6.4	12.99	0.36	High	High	High	High	High	High	High	High	High	High	High	High	1
High	Master Protein	K9FXD7	Signal peptidase subunit 3	0.933	0.979	1.028	0.972478	0.991146	0.988165	0	FALSE	23.364	29	6	12	6	264	29	9.8	29.67	6	Pf04573	26233232	PDIP_49150	PDIP_49150	0	0	94.7	99.4	101.5	104.4	2.01	2.33	2.9	2.29	High	High	High	High	High	High	High	High	High	High	High	High	1
High	Master Protein	K9FFY8	SWI-SNF complex subunit (BAF60b), putative	0.937	0.962	1.02	0.974101	0.994599	0.998656	0	FALSE	39.574	22	8	12	8	548	61.9	7.44	28.61	8	Pf02201	26235224	PDIP_69080	PDIP_69080	0	0	95.6	98.2	102.1	104.1	1.47	0.63	2.98	2.55	High	High	High	High	High	High	High	High	High	High	High	High	1
High	Master Protein	K9GVN7	Threonine dehydratase	1.05	1.073	1.075	0.932283	0.814552	0.894047	0	FALSE	25.497	12	6	12	6	565	61.6	6.38	35.56	6	Pf00291, Pf00585		PDIG_16430		0	0	100	102.3	95.3	102.4	2.54	2.23	1.95	1.33	High	High	High	High	High	High	High	High	High	High	High	High	1
High	Master Protein	K9H485	Transcription factor (Sin3), putative	0.969	1.002	1.035	0.99848	0.978442	0.987511	0	FALSE	30.065	5	7	12	7	1481	168	6.44	31.88	7	Pf02671, Pf08295	26228686	PDIP_03630	PDIP_03630	0	0	96.7	100	99.9	103.4	2.32	5.58	2.69	6.29	High	High	High	High	High	High	High	High	High	High	High	High	1
High	Master Protein	K9GUZ6	Transcription factor iws1	0.974	0.985	1.034	0.99848	0.988526	0.987511	0	FALSE	24.987	12	6	12	6	441	50.4	5.92	31.06	6	Pf08711	26231010	PDIP_26900	PDIP_26900	0	0	97.6	98.7	100.2	103.6	0.6	2.85	2.19	0.51	High	High	High	High	High	High	High	High	High	High	High	High	1
High	Master Protein	K9GLH0	U2 snRNP auxiliary factor large subunit	0.867	0.916	1.068	0.795295	0.966872	0.929113	0	FALSE	23.045	7	5	12	5	585	65.7	6.55	31.59	5	Pf00076, Pf13893, Pf14259		PDIG_35140		0	0	90	95.1	103.9	110.9	3.83	1.9	1.77	2.82	High	High	High	High	High	High	High	High	High	High	High	High	1
High	Master Protein	K9G0A6	Ubiquinone biosynthesis monooxygenase COQ6, mitochondrial	0.79	0.858	0.939	0.272103	0.753281	0.823375	0	FALSE	22.366	15	6	12	6	470	50.9	6.76	30	6	Pf00528	26232777	PDIP_44590	PDIP_44590	0	0	88.1	95.6	111.5	104.8	1.78	2.11	2.36	1.15	High	High	High	High	High	High	High	High	High	High	High	High	1
High	Master Protein	K9FKM2	Vacuolar sorting ATPase Vps4, putative	0.886	0.91	0.935	0.911399	0.966872	0.693935	0	FALSE	16.573	12	5	12	4	449	49.6	6.48	26.23	5	Pf00004, Pf00910, Pf01057, Pf01078, Pf01695, Pf04212, Pf06068, Pf06414, Pf07724, Pf07728, Pf08969, Pf09336, Pf13173, Pf13191, Pf13207, Pf13401, Pf13479		PDIG_66710		0	0	95	97.6	107.2	100.2	1.05	0.98	1.74	2.31	High	High	High	High	High	High	High	High	High	High	High	High	1
High	Master Protein	K9GH16	Xylulose kinase	1.016	1.091	1.1	0.989995	0.889438	0.971523	0	FALSE	27.507	18	8	12	8	574	63.2	5.36	21.76	8	Pf00370, Pf02782		PDIG_35310		0	0	96.6	103.7	95.1	104.6	3.23	5.84	7.57	2.87	High	High	High	High	High	High	High	High	High	High	High	High	1
High	Master Protein	K9G6X9	Zinc-dependent alcohol dehydrogenase, putative	0.82	0.807	0.894	0.588482	0.498401	0.367974	0	FALSE	31.922	21	8	12	7	409	42.9	6.4	29.43	8	Pf00107, Pf08240	26234987	PDIP_66710	PDIP_66710	0	0	93.2	91.7	113.6	101.6	9.55	6.23	5.4	10.72	High	High	High	High	High	High	High	High	High	High	High	High	1
High	Master Protein	K9FZS2	1-(5-phosphoribosyl)-5-[(5-phosphoribosylamino)methylideneamino] imidazole-4-carboxamide isomerase	0.915	0.998	1.041	0.955715	0.983725	0.992028	0	FALSE	30.01	34	7	11	7	256	28.2	5.8	22.72	7	Pf00977		PDIG_34670		0	0	92.5	100.9	101.2	105.3	6.61	3.49	2.77	6.5	High	High	High	High	High	High	High	High	High	High	High	High	1
High	Master Protein	K9FBT4	4-carboxymuconolactone decarboxylase family protein	0.997	1.014	0.972	0.99043	0.971426	0.907976	0	FALSE	21.204	27	4	11	4	204	22.1	5	31.27	4	Pf02627		PDIG_76500		0	0	100.2	101.8	100.4	97.6	3.71	1.93	6.27	6.27	High	High	High	High	High	High	High	High	High	High	High	High	1
High	Master Protein	K9G2W7	Actin-related protein 2/3 complex subunit 4	0.914	0.947	0.926	0.947387	0.979999	0.711367	0	FALSE	16.16	21	4	11	4	169	19.7	6.8	28.79	4	Pf05856		PDIG_27570		0	0	96.5	100	105.7	97.8	2.51	0.55	0.04	3.08	High	High	High	High	High	High	High	High	High	High	High	High	1
High	Master Protein	K9GH86	Acyl-CoA thioesterase II	0.877	0.865	1.034	0.840481	0.810027	0.987511	0	FALSE	25.882	15	6	11	6	366	40.4	6.98	29.86	6	Pf02551, Pf13622	26228893	PDIP_05700	PDIP_05700	0	0	92.9	91.6	105.9	109.5	2	2.64	1.13	1.46	High	High	High	High	High	High	High	High	High	High	High	High	1
High	Master Protein	K9GEN0	Acyltransferase, putative	0.919	0.913	0.922	0.966291	0.958867	0.577533	0	FALSE	22.123	16	7	11	7	415	48.1	8.76	27.07	7	Pf01553	26230579	PDIP_22570	PDIP_22570	0	0	97.9	97.3	106.5	98.2	0.57	4.91	0.5	4.37	High	High	High	High	High	High	High	High	High	High	High	High	1
High	Master Protein	K9GFX9	Arginine N-methyltransferase 2	0.936	0.919	0.981	0.972478	0.958867	0.987511	0	FALSE	20.929	15	6	11	6	418	46.5	4.37	31.3	6	Pf12796	26230293	PDIP_19700	PDIP_19700	0	0	97.6	95.8	104.3	102.3	1.56	1.5	2.89	0.96	High	High	High	High	High	High	High	High	High	High	High	High	1
High	Master Protein	K9GRN5	CaaX farnesyltransferase alpha subunit Ram2	0.907	0.883	1.053	0.955671	0.907383	0.987511	0	FALSE	27.998	16	4	11	4	335	38.6	5.4	28.04	4	Pf01239		PDIG_23840		0	0	94.4	91.9	104.1	109.6	2.36	3.82	3.66	0.75	High	High	High	High	High	High	High	High	High	High	High	High	1
High	Master Protein	K9GNV5	Carboxypeptidase Y receptor	0.955	0.968	0.964	0.99848	0.998791	0.874896	0	FALSE	25.586	5	8	11	8	1489	167.8	5.64	27.42	8	Pf01274, Pf13073	26232537	PDIP_42190	PDIP_42190	0	0	98.2	99.6	102.9	99.2	6.02	4.39	4.66	6.43	High	High	High	High	High	High	High	High	High	High	High	High	1
High	Master Protein	K9FW13	Cell cycle control protein (Cwf4), putative	0.942	1.054	1.085	0.989995	0.935058	0.952965	0	FALSE	18.988	11	5	11	5	670	80.6	6.25	20.04	5	Pf02184, Pf05843, Pf14559		PDIG_41830		0	0	92.3	103.3	98	106.3	2	6.66	2.69	2.17	High	High	High	High	High	High	High	High	High	High	High	High	1
High	Master Protein	K9GRI1	cobW domain-containing protein	0.953	0.936	0.983	0.99043	0.971426	0.987511	0	FALSE	19.988	14	6	11	6	363	39.9	4.94	25.76	6	Pf02492		PDIG_16270		0	0	98.5	96.6	103.3	101.6	2.82	2.66	3.07	0.33	High	High	High	High	High	High	High	High	High	High	High	High	1
High	Master Protein	K9FAB6	Cyclin-dependent kinases regulatory subunit	0.894	0.9	0.997	0.864993	0.906916	0.995072	0	FALSE	14.053	29	5	11	5	114	13.8	6.7	24.59	5	Pf01111	26236879	PDIP_85650	PDIP_85650	0	0	94.3	95	105.5	105.2	3.2	3.04	2.24	3.19	High	High	High	High	High	High	High	High	High	High	High	High	1
High	Master Protein	K9G3X3	Defective in cullin neddylation protein	0.914	0.895	0.952	0.936171	0.869153	0.903585	0	FALSE	21.468	28	6	11	6	269	30.9	5.08	30.67	6	Pf03556, Pf14555	26232126	PDIP_38080	PDIP_38080	0	0	97.2	95.2	106.4	101.3	2.06	4.66	3.26	2.93	High	High	High	High	High	High	High	High	High	High	High	High	1
High	Master Protein	K9GJK6	Disulfide isomerase, putative	0.975	1.043	1.035	0.99999	0.930302	0.987511	0	FALSE	25.476	10	6	11	6	720	80.5	6.92	24.87	6	Pf00085, Pf13848, Pf13905		PDIG_29620		0	0	96.2	102.9	98.7	102.2	4.72	1.38	1.85	2.62	High	High	High	High	High	High	High	High	High	High	High	High	1
High	Master Protein	K9FAL4	DNA-directed RNA polymerase I and III subunit Rpc40, putative	1.13	1.048	1.015	0.720344	0.953249	0.988165	0	FALSE	21.723	22	7	11	7	374	42.1	5.94	18.43	7	Pf01000, Pf01193	26236198	PDIP_78820	PDIP_78820	0	0	107.8	100	95.4	96.8	1.29	4.82	6.59	4.12	High	High	High	High	High	High	High	High	High	High	High	High	1
High	Master Protein	K9GXQ5	Dynein light chain (Tctex1), putative	1.033	1.104	1.035	0.946066	0.657124	0.987511	0	FALSE	14.153	23	3	11	3	141	15.2	4.88	34.7	3	Pf03645		PDIG_13520		0	0	99	105.9	95.9	99.2	2.7	4.9	2.02	5.85	High	High	High	High	High	High	High	High	High	High	High	High	1
High	Master Protein	K9G1G1	Endosomal cargo receptor (Erv25), putative	0.849	0.931	0.901	0.70002	0.971426	0.412508	0	FALSE	17.081	20	5	11	5	219	24.6	6.95	22.13	5	Pf01105		PDIG_73900		0	0	92.2	101.1	108.7	97.9	8.64	3.46	7.31	4.04	High	High	High	High	High	High	High	High	High	High	High	High	1
High	Master Protein	K9FXM2	ENTH domain-containing protein	1.012	0.98	1.027	0.977517	0.994599	0.998656	0	FALSE	28.006	11	6	11	6	567	63.4	6.42	31.01	6	Pf01417		PDIG_72840		0	0	100.7	97.5	99.5	102.2	4.14	7.75	2.51	8.46	High	High	High	High	High	High	High	High	High	High	High	High	1
High	Master Protein	K9G8V1	Ethanolamine kinase, putative	1.032	1.166	1.126	0.981544	0.713139	0.869003	0	FALSE	32.924	22	7	11	7	409	45.8	5.01	29.3	7	Pf01633, Pf01636		PDIG_15260		0	0	95.4	107.9	92.5	104.2	4.41	13.58	9.26	7.15	High	High	High	High	High	High	High	High	High	High	High	High	1
High	Master Protein	K9FS39	Galactose-1-phosphate uridylyltransferase	0.901	0.904	1.053	0.936171	0.958106	0.985841	0	FALSE	28.068	14	5	11	5	384	43.8	6.58	30.98	5	Pf01087, Pf02744		PDIG_47270		0	0	93.4	93.7	103.7	109.2	0.78	6.08	1.93	4.9	High	High	High	High	High	High	High	High	High	High	High	High	1
High	Master Protein	K9G667	Glutaredoxin-like protein	0.549	0.446	0.881	3.67361e-07	1.60439e-12	0.356018	0	FALSE	13.602	28	4	11	4	109	12.5	7.39	27.86	4	Pf05768		PDIG_15240		0	0	76.4	62	139.1	122.6	6.83	24.02	9.3	7.56	High	High	High	High	High	High	High	High	High	High	High	High	1
High	Master Protein	K9FZ86	GYF domain-containing protein	1.001	1.03	1.067	0.99043	0.966872	0.941181	0	FALSE	25.849	22	7	11	7	443	49.7	4.87	24.98	7	Pf02213		PDIG_29010		0	0	97.7	100.5	97.6	104.1	0.62	4.38	3.32	6.42	High	High	High	High	High	High	High	High	High	High	High	High	1
High	Master Protein	K9FXJ4	H/ACA ribonucleoprotein complex subunit	1.262	1.055	0.956	0.0484512	0.906916	0.902124	0	FALSE	8.504	13	3	11	3	207	20.9	11.11	33.07	3	Pf04410	26232698	PDIP_43800	PDIP_43800	0	0	118.1	98.8	93.6	89.5	0.53	11.17	7.44	4.73	High	High	High	High	High	High	High	High	High	High	High	High	1
High	Master Protein	K9FY45	Isoamyl alcohol oxidase, putative	0.97	0.994	1.061	0.99848	0.986788	0.869003	0	FALSE	22.897	11	7	11	7	566	62	7.66	28.15	7	Pf01565, Pf08031		PDIG_71690		0	0	96.4	98.8	99.4	105.4	6.47	0.98	6.06	2.29	High	High	High	High	High	High	High	High	High	High	High	High	1
High	Master Protein	K9H923	Mannose-1-phosphate guanylyltransferase	0.997	0.956	0.994	0.996966	0.986788	0.987511	0	FALSE	29.808	14	7	11	7	544	59.5	5.22	30.54	7	Pf00132	26228859	PDIP_05360	PDIP_05360	0	0	101.1	96.9	101.3	100.7	1.73	3.06	3.39	1.2	High	High	High	High	High	High	High	High	High	High	High	High	1
High	Master Protein	K9GHM6	Methionine aminopeptidase 2	1.021	0.977	1.117	0.972478	0.998791	0.534988	0	FALSE	18.777	10	5	11	5	439	48.1	5.76	32.81	5	Pf00557	26229643	PDIP_13200	PDIP_13200	0	0	99.2	95	97.2	108.6	3.84	1.24	4.04	4.85	High	High	High	High	High	High	High	High	High	High	High	High	1
High	Master Protein	K9G3M6	Methyltransf_11 domain-containing protein	0.993	0.965	0.977	0.99848	0.98465	0.901989	0	FALSE	24.021	30	7	11	7	310	35.2	5.55	18.93	7	Pf08241, Pf08242, Pf12847, Pf13489, Pf13649, Pf13847		PDIG_23040		0	0	100.9	98.1	101.7	99.3	4.36	7.73	3.22	4.55	High	High	High	High	High	High	High	High	High	High	High	High	1
High	Master Protein	K9G4I5	NEDD8-activating enzyme E1 regulatory subunit	0.915	0.936	1.057	0.955715	0.97492	0.98423	0	FALSE	19.79	14	6	11	6	560	62.1	5.29	25.99	6	Pf00899	26232205	PDIP_38870	PDIP_38870	0	0	93.6	95.8	102.3	108.2	2.49	2.04	1.38	2.92	High	High	High	High	High	High	High	High	High	High	High	High	1
High	Master Protein	K9G815	Nitrogen metabolite repression regulator NmrA	0.969	0.988	0.99	0.99999	0.986788	0.979501	0	FALSE	25.387	20	7	11	7	352	38.8	5.54	20.05	7	Pf05368, Pf13460		PDIG_54210		0	0	98.2	100.1	101.3	100.3	6.24	7.71	8.12	6	High	High	High	High	High	High	High	High	High	High	High	High	1
High	Master Protein	K9GGD0	Nuclear import and export protein Msn5, putative	0.958	0.992	1.06	0.997881	0.979999	0.952965	0	FALSE	31.724	9	9	11	9	1256	142.3	5.88	23.56	9	Pf08389	26229185	PDIP_08620	PDIP_08620	0	0	95.6	98.9	99.8	105.7	9.33	1.66	6.28	3.77	High	High	High	High	High	High	High	High	High	High	High	High	1
High	Master Protein	K9F9W5	Nucleoporin (Nup184), putative	1.166	1.185	1.093	0.570088	0.525008	0.97434	0	FALSE	27.824	6	10	11	10	1814	201.4	5.55	23.3	10	Pf10487		PDIG_78060		0	0	104.9	106.7	90	98.4	2.42	5.76	2.51	5.14	High	High	High	High	High	High	High	High	High	High	High	High	1
High	Master Protein	K9FFT2	Nucleoporin nup61	0.913	0.946	1.005	0.932283	0.975457	0.998656	0	FALSE	21.933	5	6	11	6	1469	150.5	7.28	22.68	6	Pf00638, Pf08642		PDIG_75160		0	0	94.5	97.9	103.5	104	2.95	0.43	2.77	1.03	High	High	High	High	High	High	High	High	High	High	High	High	1
High	Master Protein	K9GWX4	Orotate phosphoribosyltransferase	0.951	0.987	1.024	0.989995	0.986788	0.995697	0	FALSE	30.037	23	5	11	5	245	26.1	6	31.05	5	Pf00156		PDIG_06100		0	0	96	99.7	101	103.4	1.65	3.59	0.6	3.34	High	High	High	High	High	High	High	High	High	High	High	High	1
High	Master Protein	K9G342	Phosphatidylethanolamine N-methyltransferase	1.11	1.029	1.047	0.76684	0.966872	0.987511	0	FALSE	29.417	10	7	11	7	977	110	6.6	25.15	7	Pf04191		PDIG_71360		0	0	106	98.3	95.6	100.1	1.88	7.22	6.83	2.1	High	High	High	High	High	High	High	High	High	High	High	High	1
High	Master Protein	K9FFC2	Phospholipid:diacylglycerol acyltransferase, putative	0.898	0.908	0.92	0.916403	0.958106	0.600303	0	FALSE	22.372	9	5	11	5	620	69.8	5.92	18.85	5	Pf02450	26235964	PDIP_76480	PDIP_76480	0	0	96.4	97.5	107.4	98.7	3.81	4.37	1.27	6.8	High	High	High	High	High	High	High	High	High	High	High	High	1
High	Master Protein	K9FLN1	Pre-mRNA-splicing factor syf1	0.91	0.877	1.008	0.945923	0.809349	0.987511	0	FALSE	19.018	9	7	11	7	828	96.2	5.54	25.74	7		26234308	PDIP_59920	PDIP_59920	0	0	95.9	92.4	105.4	106.2	4.28	5.2	3.51	3.9	High	High	High	High	High	High	High	High	High	High	High	High	1
High	Master Protein	K9G303	Protein BCP1	0.964	1	1.005	0.99848	0.975457	0.998656	0	FALSE	18.011	16	5	11	5	283	32.2	5.03	34.1	5	Pf13862		PDIG_24310		0	0	97.2	100.8	100.8	101.3	4.55	5.56	5.58	2.01	High	High	High	High	High	High	High	High	High	High	High	High	1
High	Master Protein	K9HAN0	Protein transport membrane glycoprotein Sec20, putative	0.888	0.921	0.953	0.870469	0.966872	0.865501	0	FALSE	28.553	10	7	11	7	780	86	6.84	27.91	7	Pf00004, Pf01078, Pf03215, Pf03908, Pf05496, Pf08542, Pf13086, Pf13173, Pf13177, Pf13401	26228353	PDIP_00300	PDIP_00300	0	0	94.4	97.9	106.3	101.3	2.28	2.96	3.61	2.88	High	High	High	High	High	High	High	High	High	High	High	High	1
High	Master Protein	K9H3R2	Pseudouridine synthase TruD/Pus7, putative	1.314	1.254	1.027	0.073449	0.261801	0.992028	0	FALSE	31.761	12	7	11	7	735	81.6	5.91	29.97	7	Pf01142	26228867	PDIP_05440	PDIP_05440	0	0	114.4	109.2	87	89.4	4.62	4.98	10.02	2.08	High	High	High	High	High	High	High	High	High	High	High	High	1
High	Master Protein	K4MQ21	Putative pectin lyase 2	1.062	1.156	1.678	0.915295	0.55919	6.03268e-12	0	FALSE	35.159	20	4	11	4	377	38.9	7.23	35.18	4	Pf00544				0	0	86.8	94.5	81.7	137.1	2.49	5.04	16.48	6.63	High	High	High	High	High	High	High	High	High	High	High	High	1
High	Master Protein	K9FVJ0	Ribose-phosphate diphosphokinase	1.023	1.028	1.01	0.97305	0.971426	0.987511	0	FALSE	30.885	14	7	11	7	491	53.1	6.77	26.53	7	Pf13793, Pf14572	26233062	PDIP_47450	PDIP_47450	0	0	100.8	101.2	98.5	99.5	1.45	7.19	4.37	3.82	High	High	High	High	High	High	High	High	High	High	High	High	1
High	Master Protein	K9GHZ0	Ribosome biogenesis protein YTM1	1.055	1.059	1.008	0.932283	0.913927	0.987511	0	FALSE	32.971	8	9	11	9	1329	145.5	4.97	26.12	9	Pf00400, Pf06248, Pf08154, Pf11989	26229552	PDIP_12290	PDIP_12290	0	0	102.4	102.7	97	97.8	3.41	5.89	4.75	4.03	High	High	High	High	High	High	High	High	High	High	High	High	1
High	Master Protein	K9G7D4	RNA splicing factor (Pad-1), putative	0.964	0.9	1.089	0.997881	0.906916	0.985841	0	FALSE	23.376	11	6	11	6	556	62.4	9.48	20.92	6	Pf00076, Pf13893, Pf14259, Pf15519	26234886	PDIP_65700	PDIP_65700	0	0	97.6	91.1	101.2	110.2	3.93	4.98	1.69	2.33	High	High	High	High	High	High	High	High	High	High	High	High	1
High	Master Protein	K9GRX9	Sas10/Utp3 family protein	1.142	1.114	1.09	0.665476	0.748566	0.875511	0	FALSE	31.804	13	7	11	7	624	70.2	5.01	24.46	7	Pf04000, Pf09368		PDIG_14920		0	0	105.1	102.5	92	100.3	2.19	7.67	4.65	4.72	High	High	High	High	High	High	High	High	High	High	High	High	1
High	Master Protein	K9GED3	Small nuclear ribonucleoprotein Sm D3	1.083	0.94	1.09	0.889426	0.966872	0.985841	0	FALSE	19.259	17	2	11	2	117	12.9	11.44	31.17	2	Pf01423		PDIG_39480		0	0	105.3	91.4	97.3	106	1.74	7.16	2.5	2.95	High	High	High	High	High	High	High	High	High	High	High	High	1
High	Master Protein	K9FTY4	Transket_pyr domain-containing protein	1.094	1.063	1.173	0.817496	0.906916	0.467157	0	FALSE	26.281	14	8	11	8	640	69.2	6.79	26.23	8	Pf00456, Pf00676, Pf02775, Pf02780	26233730	PDIP_54140	PDIP_54140	0	0	101.1	98.2	92.4	108.4	2.02	6.36	6.31	9.4	High	High	High	High	High	High	High	High	High	High	High	High	1
High	Master Protein	K9GER3	U2 small nuclear ribonucleoprotein A	0.928	0.942	0.972	0.965181	0.972754	0.987511	0	FALSE	12.215	17	5	11	5	266	29.9	7.46	25.95	5	Pf12799, Pf13855, Pf14580		PDIG_47750		0	0	96.6	98.1	104.1	101.2	0.86	1.39	0.22	0.74	High	High	High	High	High	High	High	High	High	High	High	High	1
High	Master Protein	K9GEK5	Very-long-chain 3-oxoacyl-CoA reductase	0.939	0.894	1.065	0.974101	0.906916	0.929763	0	FALSE	22.778	14	4	11	4	345	37.1	9.83	36.55	4	Pf00106	26229966	PDIP_16430	PDIP_16430	0	0	96.3	91.7	102.6	109.3	5.35	4.16	3.61	6.54	High	High	High	High	High	High	High	High	High	High	High	High	1
High	Master Protein	K9GBU6	Xenobiotic compound monooxygenase, DszA family	0.988	0.991	0.998	0.99848	0.986788	0.995697	0	FALSE	9.585	7	4	11	4	484	53.7	6.27	23.59	4	Pf00296	26230697	PDIP_23750	PDIP_23750	0	0	99.4	99.7	100.6	100.3	1.79	1.36	1.99	5.12	High	High	High	High	High	High	High	High	High	High	High	High	1
High	Master Protein	K9G4A3	Xylitol dehydrogenase	0.982	0.925	0.975	0.99848	0.966872	0.985841	0	FALSE	19.331	17	6	11	6	354	37.6	7.42	26.31	6	Pf00107, Pf08240, Pf12847		PDIG_18820		0	0	101.2	95.3	103	100.5	2.55	5.87	7.63	1.28	High	High	High	High	High	High	High	High	High	High	High	High	1
High	Master Protein	K9G6Y7	50S ribosomal protein L4	1.018	1.131	1.043	0.97305	0.607446	0.987511	0	FALSE	28.936	18	6	10	6	311	34.9	9.98	27.54	6	Pf00573	26234184	PDIP_58680	PDIP_58680	0	0	97.2	107.9	95.4	99.5	2.62	0.41	3.46	1.13	High	High	High	High	High	High	High	High	High	High	High	High	1
High	Master Protein	K9GI63	Actin cytoskeleton-regulatory complex protein SLA1	0.95	0.915	1.021	0.989995	0.957546	0.992737	0	FALSE	25.045	4	6	10	6	1121	121	5.47	24.35	6	Pf00018, Pf03983, Pf07653, Pf08226, Pf14604	26228518	PDIP_01950	PDIP_01950	0	0	97.8	94.2	102.9	105.1	3.44	4.04	2.07	5.43	High	High	High	High	High	High	High	High	High	High	High	High	1
High	Master Protein	K9G0A5	BZIP transcription factor, putative	0.956	0.944	1.028	0.997881	0.978442	0.987511	0	FALSE	18.499	17	4	10	4	277	30	7.03	31.36	4		26236078	PDIP_77620	PDIP_77620	0	0	97.4	96.2	101.8	104.6	1.4	1.45	0.81	2.58	High	High	High	High	High	High	High	High	High	High	High	High	1
High	Master Protein	K9GG61	C-8 sterol isomerase (Erg-1), putative	1.077	1.068	1.001	0.864993	0.88368	0.987511	0	FALSE	18.096	15	3	10	3	236	26.6	6.52	26.27	3	Pf04622	26230423	PDIP_21010	PDIP_21010	0	0	103.9	103	96.5	96.6	5.26	3.45	3.11	6.41	High	High	High	High	High	High	High	High	High	High	High	High	1
High	Master Protein	K9FFN9	Calcium sensor (NCS-1), putative	0.94	0.938	1.034	0.974101	0.977087	0.992028	0	FALSE	21.079	25	5	10	5	190	22	4.94	28.21	5	Pf00036, Pf13405, Pf13499, Pf13833		PDIG_76040		0	0	96.1	96	102.3	105.7	3.67	4.14	2.37	5.08	High	High	High	High	High	High	High	High	High	High	High	High	1
High	Master Protein	K9H019	Cytochrome c oxidase assembly protein cox15	0.887	0.93	0.853	0.864993	0.971426	0.121995	0	FALSE	18.703	12	4	10	4	496	54.7	10.18	26.12	4	Pf02628		PDIG_08500		0	0	96.7	101.4	109	92.9	7.01	2.1	3.53	6.21	High	High	High	High	High	High	High	High	High	High	High	High	1
High	Master Protein	K9FMJ4	Cytochrome c oxidase subunit 2	1.218	1.19	1.006	0.324519	0.506423	0.987511	0	FALSE	6.23	7	2	10	2	253	29.3	4.87	27.91	2	Pf00116, Pf02790		PDIP_M0040		0	0	110.4	107.8	90.6	91.1	5.14	4.56	6.34	4.81	High	High	High	High	High	High	High	High	High	High	High	High	1
High	Master Protein	K9GRP7	Endo-1,3(4)-beta-glucanase, putative	1.008	0.995	1.145	0.98733	0.979999	0.412508	0	FALSE	18.406	12	5	10	5	353	38.6	6.23	19.9	5	Pf00722	26231505	PDIP_31850	PDIP_31850	0	0	97.2	96	96.4	110.4	3.55	2.38	1.68	1.01	High	High	High	High	High	High	High	High	High	High	High	High	1
High	Master Protein	K9GEK2	Endosomal cargo receptor (Erp3), putative	0.984	0.923	0.97	0.99848	0.966872	0.978666	0	FALSE	14.421	16	3	10	3	208	23.4	8.4	30.91	3	Pf01105	26233228	PDIP_49110	PDIP_49110	0	0	101.5	95.3	103.2	100	2.52	3.55	3.09	2.49	High	High	High	High	High	High	High	High	High	High	High	High	1
High	Master Protein	K9FUC4	Extracellular serine-threonine rich protein	1.554	2.208	1.668	0.0012976	9.15793e-12	6.0131e-08	0	FALSE	21.622	7	4	10	4	635	67	5.48	24.6	4		26233649	PDIP_53330	PDIP_53330	0	0	96.7	137.3	62.2	103.8	5.85	6.31	9.39	9.97	High	High	High	High	High	High	High	High	High	High	High	High	1
High	Master Protein	K9F8I3	Folylpolyglutamate synthase	0.977	0.999	1.057	0.99848	0.984931	0.988165	0	FALSE	20.692	17	7	10	7	517	57.2	6.6	18.91	7		26237074	PDIP_87600	PDIP_87600	0	0	96.9	99.1	99.2	104.8	0.49	9.96	4.95	5.15	High	High	High	High	High	High	High	High	High	High	High	High	1
High	Master Protein	K9G878	Glyco_hydro_79C domain-containing protein	0.929	0.831	0.978	0.962739	0.460135	0.987511	0	FALSE	17.529	9	5	10	5	478	50.5	5.26	27.45	5		26231419	PDIP_30990	PDIP_30990	0	0	99.4	88.9	107	104.6	1.78	3	3.76	0.55	High	High	High	High	High	High	High	High	High	High	High	High	1
High	Master Protein	K9GB36	GPI-anchored membrane protein	2.062	2.224	1.223	2.81278e-10	5.3018e-12	0.248995	0	FALSE	20.521	21	4	10	4	273	26.5	4.92	26.41	4	Pf10342		PDIG_10120		0	0	126.7	136.7	61.4	75.2	2.12	4.86	1.18	6.36	High	High	High	High	High	High	High	High	High	High	High	High	1
High	Master Protein	K9FVB0	GYF domain-containing protein	1.077	1.078	1.099	0.849298	0.824686	0.737699	0	FALSE	25.528	5	7	10	7	1478	156	6.93	25.18	7	Pf02213		PDIG_43610		0	0	101.3	101.4	94	103.4	2.96	2.2	3.49	3.84	High	High	High	High	High	High	High	High	High	High	High	High	1
High	Master Protein	K9GL46	Histone H1	1.108	1.008	1.155	0.797977	0.97492	0.440133	0	FALSE	22.931	29	6	10	6	196	20.7	10.9	24.64	6	Pf00538	26228415	PDIP_00920	PDIP_00920	0	0	103.7	94.4	93.7	108.2	4.32	10.2	8.21	6.48	High	High	High	High	High	High	High	High	High	High	High	High	1
High	Master Protein	K9GCH9	LEM3/CDC50 family protein	1.023	1.038	1.076	0.972478	0.958867	0.899043	0	FALSE	17.703	11	5	10	5	401	44.8	8.57	23.25	5	Pf03381		PDIG_43160		0	0	98.9	100.4	96.7	104	1.57	2.42	3.82	1.08	High	High	High	High	High	High	High	High	High	High	High	High	1
High	Master Protein	K9FF13	Metacaspase-1	1.035	1.034	0.974	0.947387	0.953249	0.98423	0	FALSE	18.285	19	6	10	5	401	44	6.99	20.22	6	Pf00656, Pf00739	26235314	PDIP_69980	PDIP_69980	0	1	102.4	102.3	98.9	96.3	1.76	1.64	2.14	2.57	High	High	High	High	High	High	High	High	High	High	High	High	1
High	Master Protein	K9H0P1	MFS monosaccharide transporter, putative	0.661	0.641	0.711	0.00211062	0.000894578	1.01227e-05	0	FALSE	12.831	5	3	10	3	534	58.6	7.09	23.22	3	Pf00083, Pf07690, Pf13347	26230002	PDIP_16790	PDIP_16790	0	0	87.8	85.1	132.8	94.4	2.35	6.73	7.01	6.22	High	High	High	High	High	High	High	High	High	High	High	High	1
High	Master Protein	K9GNR8	MFS phospholipid transporter (Git1), putative	1.104	1.148	1.235	0.794117	0.567123	0.0500451	0	FALSE	17.256	10	4	10	4	495	54.4	7.75	34.62	4	Pf00083, Pf07690	26231979	PDIP_36610	PDIP_36610	0	0	98.4	102.3	89.1	110.1	10.14	12.25	5.09	13.87	High	High	High	High	High	High	High	High	High	High	High	High	1
High	Master Protein	K9FPA0	NADH:ubiquinone reductase (non-electrogenic)	1.121	1.125	1.102	0.597168	0.523313	0.706414	0	FALSE	24.253	8	6	10	6	686	76.3	9.07	21.17	6	Pf00070, Pf07992	26236980	PDIP_86660	PDIP_86660	0	0	103.1	103.5	92	101.3	11.05	1.23	4.6	5.83	High	High	High	High	High	High	High	High	High	High	High	High	1
High	Master Protein	K9H4D6	NifU-related protein	0.978	0.963	0.95	0.99848	0.998123	0.869003	0	FALSE	23.761	17	4	10	4	311	34.2	5.35	29.15	4	Pf01106, Pf08712	26230435	PDIP_21130	PDIP_21130	0	0	100.5	99	102.8	97.6	2.49	3.9	6.01	5.32	High	High	High	High	High	High	High	High	High	High	High	High	1
High	Master Protein	K9H507	Nuclear envelope pore membrane protein, putative	1.011	0.967	1.005	0.974101	0.998791	0.987511	0	FALSE	23.895	6	7	10	7	1257	139.7	7.4	23.19	7		26228443	PDIP_01200	PDIP_01200	0	0	101.5	97.2	100.4	100.9	4.85	3.02	2.81	4.58	High	High	High	High	High	High	High	High	High	High	High	High	1
High	Master Protein	K9GC24	Nuclear pore complex subunit Nup192, putative	0.897	0.924	0.981	0.915295	0.966872	0.987511	0	FALSE	21.057	5	7	10	7	1665	185.9	5.19	16.75	7	Pf11894	26234136	PDIP_58200	PDIP_58200	0	0	94.3	97.2	105.2	103.2	1.59	5.48	5.35	2.64	High	High	High	High	High	High	High	High	High	High	High	High	1
High	Master Protein	K9GAR7	Nucleolar GTP-binding protein 1	1.208	1.206	1.047	0.320627	0.316194	0.987511	0	FALSE	23.677	12	7	10	7	653	74.5	9.11	20.12	7	Pf01926, Pf02421, Pf06858, Pf08155		PDIG_47320		0	0	108.3	108.1	89.7	93.9	2.74	0.27	0.59	3.41	High	High	Not Found	High	High	Not Found	High	High	Not Found	High	High	Not Found	1
High	Master Protein	K9F9H3	O-methyltransferase, putative	0.763	1.047	1.074	0.264087	0.953249	0.95519	0	FALSE	21.326	18	6	10	6	372	41.4	5.62	26.49	6	Pf00891		PDIG_78680		0	0	78.5	107.8	103	110.7	6.02	2.16	5.52	1.02	High	High	High	High	High	High	High	High	High	High	High	High	1
High	Master Protein	K9GDL7	Oxysterol binding protein (Osh1), putative	1.031	1.012	1.059	0.965206	0.977087	0.988165	0	FALSE	29.432	6	9	10	9	1577	175.4	5.99	17.09	9	Pf00023, Pf00169, Pf01237, Pf07542, Pf12796, Pf13606, Pf13637, Pf13857, Pf15409, Pf15413	26233976	PDIP_56600	PDIP_56600	0	0	100.5	98.7	97.5	103.3	7.34	3.86	6.81	4.71	High	High	High	High	High	High	High	High	High	High	High	High	1
High	Master Protein	K9GE74	Peroxisomal D3,D2-enoyl-CoA isomerase	0.792	0.905	1.104	0.189043	0.915832	0.68316	0	FALSE	14.305	16	5	10	5	276	30.6	8.13	20.62	5	Pf00378	26230070	PDIP_17470	PDIP_17470	0	0	83.3	95.3	105.2	116.2	2.83	6.61	4.48	3.18	High	High	High	High	High	High	High	High	High	High	High	High	1
High	Master Protein	K9FNC5	Phosphate transporter (Pho88), putative	1.189	1.152	0.928	0.272103	0.430376	0.742481	0	FALSE	23.969	23	4	10	4	187	20.8	9.26	28.73	4	Pf10032		PDIG_52630		0	0	111.4	107.9	93.7	87	3.22	3.58	1.52	7.42	High	High	High	High	High	High	High	High	High	High	High	High	1
High	Master Protein	K9GDG2	Phosphoserine phosphatase	0.898	0.851	0.901	0.884829	0.597884	0.544332	0	FALSE	15.256	9	5	10	5	457	50.8	5.97	25.4	5	Pf00702, Pf08282, Pf12710, Pf13242, Pf13419		PDIG_04390		0	0	98.4	93.3	109.6	98.7	1.39	1.14	3.85	3.53	High	High	High	High	High	High	High	High	High	High	High	High	1
High	Master Protein	K9F5A8	Pre-mRNA-splicing factor cef1	1.133	1.042	1.196	0.713807	0.966938	0.506415	0	FALSE	15.44	7	5	10	5	790	88.1	6.42	16.43	5	Pf00249, Pf11831, Pf13921	26237028	PDIP_87140	PDIP_87140	0	0	103.7	95.3	91.5	109.4	5.21	7.35	3.3	11.28	High	High	High	High	High	High	High	High	High	High	High	High	1
High	Master Protein	K9F863	Purple acid phosphatase	0.572	0.558	0.945	9.22268e-08	7.41785e-08	0.869003	0	FALSE	25.412	16	5	10	5	499	54.5	4.91	22.67	5	Pf00149, Pf14008		PDIG_82650		0	0	74.4	72.6	130.1	123	3.11	13.54	1.96	7.55	High	High	High	High	High	High	High	High	High	High	High	High	1
High	Master Protein	K9H8S1	PX domain-containing protein	0.9	0.879	0.942	0.932283	0.87653	0.766244	0	FALSE	24.784	7	6	10	6	911	103.5	6.07	24.1	6	Pf00787, Pf12825, Pf12828	26228998	PDIP_06750	PDIP_06750	0	0	96.8	94.5	107.5	101.2	4.61	6.71	8.27	2.59	High	High	High	High	High	High	High	High	High	High	High	High	1
High	Master Protein	K9G943	Regulator of nonsense transcript, putative	1.104	1.039	1.063	0.818513	0.966872	0.987511	0	FALSE	28.041	8	7	10	7	1079	118.6	6.76	21.38	7	Pf04851, Pf09416, Pf13086, Pf13087, Pf13245, Pf13604	26230972	PDIP_26520	PDIP_26520	0	0	105	98.8	95.1	101.1	0.2	1.18	0.92	2.03	High	High	High	High	High	High	High	High	High	High	High	High	1
High	Master Protein	K9FC11	Ribosome assembly factor mrt4	1.244	1.134	1.149	0.18102	0.635618	0.419358	0	FALSE	24.797	22	4	10	4	246	27.6	7.44	32.85	4	Pf00466	26236505	PDIP_81890	PDIP_81890	0	0	109.9	100.2	88.4	101.5	7.83	6.82	7.29	9.11	High	High	High	High	High	High	High	High	High	High	High	High	1
High	Master Protein	K9FYN7	RNase III domain-containing protein	1.074	1.16	0.954	0.921042	0.630668	0.8273	0	FALSE	14.291	18	5	10	5	255	27.8	9.95	19.35	5	Pf00636, Pf14622		PDIG_33800		0	0	102.6	110.8	95.5	91.1	0.04	3.01	1.18	2.47	High	High	High	High	High	High	High	High	High	High	High	High	1
High	Master Protein	K9G5A9	Salicylate hydroxylase, putative	1.055	1.128	1.232	0.936171	0.697911	0.0988361	0	FALSE	21.2	12	8	10	8	704	77.9	6.7	16.1	8	Pf00890, Pf01266, Pf01494, Pf06314, Pf07992, Pf13450		PDIG_16320		0	0	95.6	102.2	90.6	111.6	3.77	1.94	12.12	4.87	High	High	High	High	High	High	High	High	High	High	High	High	1
High	Master Protein	K9FW49	Serine/threonine-protein phosphatase 2A 56 kDa regulatory subunit	0.946	1.055	1.009	0.989995	0.955108	0.987511	0	FALSE	15.453	7	4	10	4	660	75.4	6.28	26.56	4	Pf01603	26233174	PDIP_48570	PDIP_48570	0	0	94.4	105.2	99.7	100.7	2.45	2.31	5.4	2.14	High	High	High	High	High	High	High	High	High	High	High	High	1
High	Master Protein	K9FTW5	SHNi-TPR domain-containing protein	0.933	0.901	0.985	0.97305	0.953249	0.987511	0	FALSE	33.289	18	7	10	7	470	51.5	4.65	29.96	7	Pf10516		PDIG_47460		0	0	97.7	94.4	104.7	103.2	2.16	3.46	1.59	5.78	High	High	High	High	High	High	High	High	High	High	High	High	1
High	Master Protein	K9GFQ5	Vacuolar protein sorting-associated protein VpsB	0.885	0.896	1.056	0.843524	0.923863	0.962144	0	FALSE	20.501	11	6	10	6	591	66.5	6.24	25.24	6	Pf00995		PDIG_46520		0	0	92.3	93.4	104.2	110.1	2.24	2.89	1.85	5.53	High	High	High	High	High	High	High	High	High	High	High	High	1
High	Master Protein	K9FUP6	Vacuolar sorting protein, putative	1.053	1.018	1.066	0.946066	0.971426	0.987511	0	FALSE	17.918	10	6	10	6	658	73.1	7.31	20.23	6	Pf00995, Pf15035	26236201	PDIP_78850	PDIP_78850	0	0	101.8	98.4	96.7	103.1	2.1	2.9	2.93	2.06	High	High	High	High	High	High	High	High	High	High	High	High	1
High	Master Protein	K9FES5	WW domain-containing protein	0.944	0.944	1.118	0.981326	0.977087	0.585461	0	FALSE	12.996	17	3	10	3	218	23.7	4.67	28.72	3		26236039	PDIP_77230	PDIP_77230	0	0	94.3	94.3	99.8	111.6	4.92	3.15	5.03	6.7	High	High	High	High	High	High	High	High	High	High	High	High	1
High	Master Protein	K9G7K7	Zinc knuckle nucleic acid binding protein, putative	0.858	0.838	0.95	0.672384	0.520406	0.899972	0	FALSE	16.815	17	4	10	4	249	25.1	8.44	23.08	4			PDIG_18530		0	0	94.1	92	109.7	104.2	1.77	0.8	1.63	2.8	High	High	High	High	High	High	High	High	High	High	High	High	1
High	Master Protein	K9GN49	Zn(2)-C6 fungal-type domain-containing protein	0.999	0.95	1.09	0.992112	0.984931	0.863081	0	FALSE	18.202	8	7	10	7	771	84	5.1	18.16	7	Pf00172	26232605	PDIP_42870	PDIP_42870	0	0	98.9	94.1	99	108	1.86	2.32	2.3	4.12	High	High	High	High	High	High	High	High	High	High	High	High	1
High	Master Protein	K9FRK3	1-aminocyclopropane-1-carboxylate deaminase, putative	0.917	1.899	1.411	0.960432	2.08667e-10	2.06761e-05	0	FALSE	23.145	18	5	9	5	365	39.5	5.72	28.35	5	Pf00291	26236639	PDIP_83250	PDIP_83250	0	0	70.2	145.4	76.5	108	3.14	12.22	8.04	8.39	High	High	High	High	High	High	High	High	High	High	High	High	1
High	Master Protein	K9G9A4	2-methoxy-6-polyprenyl-1,4-benzoquinol methylase, mitochondrial	0.802	0.776	1.061	0.380277	0.278746	0.95598	0	FALSE	23.151	26	7	9	7	314	35.2	7.94	18.24	7	Pf01209, Pf08241, Pf08242, Pf12847, Pf13489, Pf13649, Pf13659, Pf13847		PDIG_07990		0	0	88.2	85.3	109.9	116.6	3.3	1.8	3.8	0.23	High	High	High	High	High	High	High	High	High	High	High	High	1
High	Master Protein	K9FGD2	Altered inheritance of mitochondria protein 24, mitochondrial	0.915	0.96	0.991	0.947845	0.988526	0.987511	0	FALSE	18.83	17	6	9	5	399	43.6	9.92	23.84	6	Pf01987		PDIG_74960		0	0	94.7	99.3	103.5	102.5	2.87	1.35	1.85	3.21	High	Not Found	High	High	Not Found	High	High	Not Found	High	High	Not Found	High	1
High	Master Protein	K9FGI7	Antifungal protein Afp	1.055	0.602	1.183	0.932283	0.000463966	0.315887	0	FALSE	14.331	23	3	9	3	92	10.1	8.03	22.47	3	Pf11402		PDIG_68840		0	0	109.9	62.7	104.2	123.2	3.97	9.36	5.34	3.89	High	High	High	High	High	High	High	High	High	High	High	High	1
High	Master Protein	K9FZQ1	Aromatic aminotransferase Aro8, putative	1.091	1.128	1.025	0.812095	0.670385	0.996492	0	FALSE	15.563	11	4	9	4	513	56.1	5.96	21.5	4	Pf00155	26236229	PDIP_79130	PDIP_79130	0	0	102.9	106.3	94.2	96.6	2.25	0.92	3.06	4.12	High	High	High	High	High	High	High	High	High	High	High	High	1
High	Master Protein	K9GHH6	Bis(5'-adenosyl)-triphosphatase	0.999	1.103	1.014	0.99999	0.953249	0.98423	0	FALSE	12.867	21	2	9	2	196	21.2	5.41	23.98	2	Pf01230	26229993	PDIP_16700	PDIP_16700	0	0	97.1	107.2	97.2	98.5	3.13	4.43	1.94	3.18	High	High	High	High	High	High	High	High	High	High	High	High	1
High	Master Protein	K9FDZ3	C2H2-type domain-containing protein	1.53	1.212	1.106	5.93348e-05	0.289147	0.782699	0	FALSE	19.565	11	5	9	5	468	52.8	6.29	21.86	5	Pf12171, Pf12756, Pf12874	26236308	PDIP_79920	PDIP_79920	0	0	126.2	100	82.5	91.2	3.4	2.94	5.13	4.68	High	High	High	High	High	High	High	High	High	High	High	High	1
High	Master Protein	K9G1S1	Calcium permease family membrane transporter	0.88	0.866	1.12	0.864064	0.766404	0.912996	0	FALSE	23.665	6	6	9	6	1036	114.7	6.51	21.19	6	Pf01699		PDIG_22500		0	0	91	89.6	103.5	115.9	5.77	4.51	2.28	7.58	High	High	High	High	High	High	High	High	High	High	High	High	1
High	Master Protein	K9G4I3	Cell division control protein Cdc31, putative	1.163	1.284	0.944	0.521965	0.123912	0.749879	0	FALSE	22.083	20	5	9	5	261	28.9	5.17	23.28	5	Pf00036, Pf13405	26231684	PDIP_33640	PDIP_33640	0	0	105.9	116.9	91.1	86	4.05	7.17	4.74	8.86	High	High	High	High	High	High	High	High	High	High	High	High	1
High	Master Protein	K9GFW1	Coatomer subunit zeta	1.163	1.138	1.062	0.570088	0.632771	0.987511	0	FALSE	12.211	19	3	9	3	201	22	4.94	23.01	3	Pf01217	26230278	PDIP_19550	PDIP_19550	0	0	106.6	104.3	91.7	97.4	2.08	1.72	3.27	4.67	High	High	High	High	High	High	High	High	High	High	High	High	1
High	Master Protein	K9GD98	COP9 signalosome complex subunit 2	0.928	0.937	1.088	0.97305	0.977087	0.890047	0	FALSE	24.863	14	6	9	6	488	56	5.21	20.31	6	Pf01399, Pf10075		PDIG_04570		0	0	93.9	94.8	101.2	110.1	3.65	10.63	2.62	9.86	High	High	High	High	High	High	High	High	High	High	High	High	1
High	Master Protein	K9GLT9	COP9 signalosome subunit 1 (CsnA), putative	0.846	0.828	0.997	0.689563	0.604387	0.987511	0	FALSE	20.238	14	6	9	6	480	53.8	6.73	13.49	6	Pf01399, Pf10602	26228566	PDIP_02430	PDIP_02430	0	0	92.2	90.2	109	108.6	5.71	5.09	3.16	6.36	High	High	High	High	High	High	High	High	High	High	High	High	1
High	Master Protein	K9GZI6	COPII-coated vesicle membrane protein Erv46, putative	0.947	1.027	0.941	0.989995	0.966872	0.727664	0	FALSE	17.241	13	5	9	5	438	48.3	6.86	22.66	5	Pf07970, Pf13850	26230316	PDIP_19930	PDIP_19930	0	0	96.8	104.9	102.2	96.1	0.89	1.2	2.24	2.43	High	High	High	High	High	High	High	High	High	High	High	High	1
High	Master Protein	K9H4T7	Diacylglycerol O-acyltransferase	0.961	0.904	1.06	0.99848	0.953249	0.95598	0	FALSE	18.494	12	4	9	4	365	41.2	9.55	20.83	4	Pf03982	26228501	PDIP_01780	PDIP_01780	0	0	98	92.1	101.9	108	0.53	6.67	2.34	3.77	High	High	High	High	High	High	High	High	High	High	High	High	1
High	Master Protein	K9G0Z4	Diphthine methyl ester synthase	0.902	0.91	0.988	0.932283	0.966872	0.987511	0	FALSE	24.373	16	4	9	4	285	31.5	5.08	26.17	4	Pf00590	26235026	PDIP_67100	PDIP_67100	0	0	94.9	95.8	105.3	104	2.28	12.57	7.44	7.61	High	High	High	High	High	High	High	High	High	High	High	High	1
High	Master Protein	K9GWT6	ER membrane protein complex subunit 2	0.892	0.883	0.963	0.884829	0.87653	0.940079	0	FALSE	17.515	15	4	9	4	304	33.5	5.54	21.38	4	Pf13414		PDIG_14250		0	0	95.4	94.5	107	103	1.41	4.81	6.78	2.75	High	High	High	High	High	High	High	High	High	High	High	High	1
High	Master Protein	K9FZN1	Exportin-T	0.857	0.797	0.882	0.689563	0.230925	0.374075	0	FALSE	17.947	4	5	9	5	1026	114	4.91	22.28	5	Pf08389		PDIG_35300		0	0	97	90.2	113.1	99.8	2.59	0.41	2.39	1.78	High	High	High	High	High	High	High	High	High	High	High	High	1
High	Master Protein	K9GWV5	F1F0 ATP synthase assembly protein Atp10, putative	0.962	0.946	0.947	0.99848	0.977087	0.890047	0	FALSE	22.307	15	6	9	6	353	40.4	9.99	25.95	6	Pf05176	26231466	PDIP_31460	PDIP_31460	0	0	99.8	98.1	103.8	98.3	0.31	4.79	3.28	4.44	High	High	High	High	High	High	High	High	High	High	High	High	1
High	Master Protein	K9GGY4	GAF domain-containing protein	1.237	1.116	1.15	0.142909	0.629887	0.380656	0	FALSE	11.581	21	3	9	3	206	22.1	4.7	14.18	3	Pf01590, Pf13185, Pf13492	26229040	PDIP_07170	PDIP_07170	0	0	109.9	99.1	88.8	102.2	0.97	2.32	2.47	2.14	High	High	High	High	High	High	High	High	High	High	High	High	1
High	Master Protein	K9G553	GAPCenA	0.885	0.875	1.12	0.928843	0.87653	0.8273	0	FALSE	15.888	6	6	9	6	920	102.6	5.05	11.83	6	Pf00566, Pf05557	26231614	PDIP_32940	PDIP_32940	0	0	91.2	90.2	103.1	115.4	8.3	0.94	6.87	0.3	High	High	High	High	High	High	High	High	High	High	High	High	1
High	Master Protein	K9GD10	Glutaminase GtaA	1.302	1.538	1.68	0.113879	0.000931404	1.53664e-08	0	FALSE	18.467	12	5	9	5	579	63.8	4.86	27.65	5	Pf08760		PDIG_04860		0	0	94.4	111.5	72.5	121.7	1.59	3.81	8.03	0.17	High	High	High	High	High	High	High	High	High	High	High	High	1
High	Master Protein	K9G398	Glutamine amidotransferase type-1 domain-containing protein	1.091	1.094	1.079	0.802356	0.816122	0.874538	0	FALSE	23.107	25	5	9	5	252	28.2	5.48	22.26	5	Pf00117		PDIG_26500		0	0	102.3	102.6	93.8	101.3	0.64	1.04	2.1	1.21	High	High	High	High	High	High	High	High	High	High	High	High	1
High	Master Protein	K9HAM6	Glycerophosphocholine acyltransferase 1	0.851	0.864	0.966	0.665476	0.799187	0.952965	0	FALSE	15.91	3	4	9	4	1027	116.4	7.87	24.24	4	Pf09325, Pf10186, Pf10998, Pf11001	26228348	PDIP_00250	PDIP_00250	0	0	92.4	93.9	108.7	105	0.21	1.93	0.38	1.15	High	High	High	High	High	High	High	High	High	High	High	High	1
High	Master Protein	K9GDK6	Guanine nucleotide-binding protein subunit gamma	1.007	0.957	1.068	0.97305	0.986788	0.901989	0	FALSE	9.295	32	3	9	3	90	10.2	8.63	22.21	3	Pf00631	26230304	PDIP_19810	PDIP_19810	0	0	99.9	95	99.2	105.9	2.3	2.32	6.67	2	High	High	Not Found	High	High	Not Found	High	High	Not Found	High	High	Not Found	1
High	Master Protein	K9F703	Heterogeneous nuclear ribonucleoprotein HRP1	1.001	1.057	0.988	0.989995	0.900642	0.987511	0	FALSE	19.559	13	5	9	5	447	48.9	9.36	24.18	5	Pf00076, Pf13893, Pf14259		PDIG_86450		0	0	99	104.5	98.9	97.7	1.08	3.63	4.55	1.01	High	High	High	High	High	High	High	High	High	High	High	High	1
High	Master Protein	K9GE83	Isochorismatase domain-containing protein	1.307	1.262	1.158	0.0583498	0.16522	0.380418	0	FALSE	13.098	13	2	9	2	196	21	6.1	28.43	2	Pf00857		PDIG_49520		0	0	110.6	106.8	84.6	98	1	1.82	2.69	3.36	High	High	High	High	High	High	High	High	High	High	High	High	1
High	Master Protein	K9GHP7	MMS19 nucleotide excision repair protein	1.048	1.04	1.065	0.947845	0.966872	0.987511	0	FALSE	23.855	8	8	9	8	1064	117.2	5.85	16.67	8	Pf12460, Pf14500	26228698	PDIP_03750	PDIP_03750	0	0	100.9	100.2	96.3	102.6	1.39	4.87	6.06	0.7	High	High	High	High	High	High	High	High	High	High	High	High	1
High	Master Protein	K9FCX7	mRNA 3'-end-processing protein rna14	0.935	0.971	1.019	0.97305	0.998813	0.998656	0	FALSE	19.221	7	6	9	6	1031	114.9	4.96	16.07	6	Pf05843		PDIG_81690		0	0	95.3	98.9	101.9	103.8	4.95	0.95	3.86	1.76	High	High	High	High	High	High	High	High	High	High	High	High	1
High	Master Protein	K9GD28	NADH-ubiquinone oxidoreductase subunit B, putative	0.985	0.994	1.112	0.99848	0.979999	0.652724	0	FALSE	17.367	13	3	9	3	230	25.7	9.85	23.64	3	Pf01058	26230529	PDIP_22070	PDIP_22070	0	0	96.3	97.2	97.8	108.8	5.54	3	1.3	5.79	High	High	High	High	High	High	High	High	High	High	High	High	1
High	Master Protein	K9FIM2	NADPH-dependent FMN reductase Lot6, putative	1.054	1.001	1.015	0.905306	0.97492	0.998656	0	FALSE	12.443	11	3	9	3	219	24.2	7.05	24.6	3	Pf02525, Pf03358		PDIG_63050		0	0	103.6	98.4	98.3	99.7	0.77	2.33	3.44	2.11	High	High	High	High	High	High	High	High	High	High	High	High	1
High	Master Protein	K9FAL2	Nuclear cap-binding protein subunit 2	1.046	1.027	1.074	0.947387	0.966872	0.894775	0	FALSE	23.741	29	6	9	6	197	22.9	5.3	20.6	6	Pf00076, Pf13893, Pf14259	26236778	PDIP_84640	PDIP_84640	0	0	100.9	99.1	96.5	103.6	3.21	2.41	0.47	5	High	High	High	High	High	High	High	High	High	High	High	High	1
High	Master Protein	K9FYC6	Nuclear cohesin complex subunit (Psc3), putative	0.917	0.885	1.026	0.947845	0.89101	0.993213	0	FALSE	18.957	5	6	9	6	1180	131.2	4.98	19.45	6	Pf08514		PDIG_71230		0	0	95.8	92.5	104.5	107.2	4.38	9.22	7.52	4.37	High	High	High	High	High	High	High	High	High	High	High	High	1
High	Master Protein	K9GFX1	Onanonoxo-7-onima-8-eninoihtemlysoneda	0.88	0.892	1.006	0.806599	0.869153	0.998656	0	FALSE	21.331	8	5	9	5	786	86.5	5.9	27.55	5	Pf00202, Pf13500		PDIG_45010		0	0	93.1	94.5	105.9	106.5	5.45	1.91	0.77	3.66	High	High	High	High	High	High	High	High	High	High	High	High	1
High	Master Protein	K9GIK0	Oxidoreductase, FAD-binding, putative	0.96	1.048	1.044	0.99848	0.953249	0.994923	0	FALSE	21.313	14	7	9	7	568	62.2	6.92	20.6	7	Pf01565, Pf02913	26229256	PDIP_09330	PDIP_09330	0	0	94.8	103.4	98.7	103.1	5.22	10.28	6.84	8.46	High	High	High	High	High	High	High	High	High	High	High	High	1
High	Master Protein	K9GIA9	Oxysterol binding protein (Osh3), putative	0.851	0.913	1	0.721082	0.966872	0.988123	0	FALSE	23.471	8	6	9	6	959	106	6.95	22.49	6	Pf00169, Pf01237, Pf15409	26228435	PDIP_01120	PDIP_01120	0	0	90.4	97	106.3	106.2	3.31	1.72	4.31	1.94	High	High	High	High	High	High	High	High	High	High	High	High	1
High	Master Protein	K9FF86	Oxysterol binding protein (Osh7), putative	0.952	0.975	1.021	0.987977	0.988526	0.987511	0	FALSE	20.025	12	6	9	6	430	48.5	6.46	20.68	6	Pf01237	26235440	PDIP_71240	PDIP_71240	0	0	96.4	98.8	101.3	103.5	5.06	2.62	10.22	13.12	High	High	High	High	High	High	High	High	High	High	High	High	1
High	Master Protein	K9G5X8	Peroxin-11	0.844	0.824	0.946	0.725883	0.591867	0.773683	0	FALSE	15.929	15	4	9	4	259	29.1	9.8	16.97	4	Pf05648	26231978	PDIP_36600	PDIP_36600	0	0	93.5	91.2	110.7	104.7	5.21	6.14	4.68	5.72	High	High	High	High	High	High	High	High	High	High	High	High	1
High	Master Protein	K9FWW9	Peroxisomal membrane protein Pmp47, putative	0.797	0.803	0.983	0.488835	0.498401	0.952965	0	FALSE	16.506	9	3	9	3	318	34.6	10.02	22.96	3	Pf00153		PDIG_40610		0	0	89	89.6	111.6	109.8	2.91	4.23	4.96	3.98	High	High	High	High	High	High	High	High	High	High	High	High	1
High	Master Protein	K9GH04	Phenazine biosynthesis-like protein, putative	0.934	0.952	1.105	0.974101	0.986788	0.880618	0	FALSE	26.566	18	4	9	4	314	33.8	5.91	25.61	4	Pf02567	26229914	PDIP_15910	PDIP_15910	0	0	93.6	95.4	100.2	110.8	6.16	6.97	2.14	10.37	High	High	High	High	High	High	High	High	High	High	High	High	1
High	Master Protein	K9GIA6	Pol II transcription elongation factor subunit Cdc73, putative	0.911	0.915	1.044	0.960595	0.966872	0.988427	0	FALSE	17.024	8	4	9	4	474	51	9.25	20.51	4	Pf04733, Pf05179	26229391	PDIP_10680	PDIP_10680	0	0	94.2	94.6	103.3	107.9	5.42	4.91	3.19	5.97	High	High	High	High	High	High	High	High	High	High	High	High	1
High	Master Protein	K9FKL3	Prefoldin subunit 3	1.02	1.086	1.041	0.97305	0.8638	0.998656	0	FALSE	13.673	22	3	9	3	206	23.5	4.69	23.39	3	Pf02996		PDIG_66610		0	0	98.4	104.8	96.4	100.4	4.43	5.81	3.84	8.26	High	High	High	High	High	High	High	High	High	High	High	High	1
High	Master Protein	K9G6L1	Pre-mRNA splicing factor RNA helicase (Prp43), putative	1.003	1.01	0.971	0.989995	0.974687	0.913119	0	FALSE	23.402	8	6	9	6	757	85.5	6.93	16.11	6	Pf00270, Pf00271, Pf04408, Pf07717, Pf13393	26234333	PDIP_60170	PDIP_60170	0	0	100.7	101.4	100.4	97.5	4.02	1.63	0.64	3.96	High	High	High	High	High	High	High	High	High	High	High	High	1
High	Master Protein	K9F8U8	Pre-RNA splicing factor Srp2, putative	1.03	0.994	1.026	0.965206	0.979999	0.997996	0	FALSE	25.901	20	5	9	5	303	35.6	9.33	18.91	5	Pf00076, Pf13893, Pf14259		PDIG_80320		0	0	101.7	98.2	98.8	101.4	0.67	3.15	1.01	2.9	High	High	High	High	High	High	High	High	High	High	High	High	1
High	Master Protein	K9H0M7	Pre-rRNA processing protein Rrp12, putative	1.092	0.946	0.93	0.95039	0.966872	0.603456	0	FALSE	20.4	7	8	9	8	1259	137	6.64	14.93	8	Pf08161	26229982	PDIP_16590	PDIP_16590	0	0	110.1	95.3	100.8	93.8	4.57	6.5	5.58	3.01	High	High	High	High	High	High	High	High	High	High	High	High	1
High	Master Protein	K9FQH0	Pseudouridine synthase	0.988	1.003	0.989	0.99999	0.986984	0.952965	0	FALSE	16.221	18	5	9	5	391	43.8	6.1	15.6	5	Pf01509	26234253	PDIP_59370	PDIP_59370	0	0	99.3	100.8	100.5	99.4	1.66	4.81	3.71	6.43	High	High	High	High	High	High	High	High	High	High	High	High	1
High	Master Protein	K9FX11	Purine nucleoside permease, putative	0.958	1.124	1.192	0.997881	0.581844	0.183137	0	FALSE	25.252	12	3	9	3	404	43.5	7.25	30.32	3	Pf06516		PDIG_36540		0	0	89.7	105.2	93.6	111.6	5.91	3.96	7.5	2.13	High	High	High	High	High	High	High	High	High	High	High	High	1
High	Master Protein	K9GT79	Putative 3-hydroxyisobutyrate dehydrogenase	0.805	0.789	1.039	0.482119	0.347574	0.999485	0	FALSE	20.595	16	5	9	5	360	39.1	6.92	23.83	5	Pf03446, Pf14833		PDIG_13110		0	0	88.7	86.9	110.1	114.4	1.49	13.77	5.13	5.64	High	High	High	High	High	High	High	High	High	High	High	High	1
High	Master Protein	K9G4Y1	Pyridoxal phosphate homeostasis protein	0.991	0.909	0.983	0.997881	0.966872	0.960366	0	FALSE	17.147	23	5	9	5	268	28.9	7.37	23.75	5	Pf01168		PDIG_23270		0	0	102.1	93.6	103	101.3	5.04	9.12	7.35	3.55	High	High	High	High	High	High	High	High	High	High	High	High	1
High	Master Protein	K9G2P5	Ribonucleotide reductase small subunit RnrA, putative	0.992	0.984	1.058	0.997956	0.988526	0.985841	0	FALSE	17.869	15	5	9	5	402	45.6	5.29	28.09	5	Pf00268		PDIG_24840		0	0	98.3	97.6	99.2	104.9	1	3.85	0.85	3.47	High	High	High	High	High	High	High	High	High	High	High	High	1
High	Master Protein	K9GYL3	Ribosome biogenesis protein (Rrb1), putative	1.002	0.973	0.945	0.989995	0.998791	0.762341	0	FALSE	15.7	9	3	9	3	493	54	4.63	21.79	3	Pf00400, Pf12265		PDIG_12270		0	0	102.2	99.3	102	96.4	0.74	7.4	6.29	3.83	High	High	High	High	High	High	High	High	High	High	High	High	1
High	Master Protein	K9GGA4	Ribosome production factor 2 homolog	1.047	0.965	1.083	0.936171	0.998123	0.869003	0	FALSE	20.183	14	5	9	5	336	38.2	8.21	25.07	5	Pf04427		PDIG_00040		0	0	102.3	94.3	97.7	105.8	3.4	3.69	5.82	6.32	High	High	High	High	High	High	High	High	High	High	High	High	1
High	Master Protein	K9GM39	RNA binding protein Rnp24, putative	1.109	1.06	1.012	0.795295	0.918857	0.988165	0	FALSE	23.614	18	6	9	6	370	41.7	9.01	16.77	6	Pf00076, Pf13893, Pf14259	26228439	PDIP_01160	PDIP_01160	0	0	106.1	101.4	95.7	96.8	4.58	0.9	4.24	7.29	High	High	High	High	High	High	High	High	High	High	High	High	1
High	Master Protein	K9FMI9	Splicing factor 3a subunit 3, putative	0.731	0.745	0.86	0.159638	0.144922	0.123159	0	FALSE	16.175	12	5	9	5	503	58.3	5.41	20.21	5	Pf11931, Pf12108, Pf12171, Pf12874		PDIG_53130		0	0	87.7	89.3	119.9	103.1	12.46	18.86	27.72	5.75	High	High	High	High	High	High	High	High	High	High	High	High	1
High	Master Protein	K9FJJ2	Superoxide dismutase 1 copper chaperone	0.963	1.02	1.034	0.99848	0.97492	0.998656	0	FALSE	24.448	29	5	9	5	238	25.3	6.06	19.04	5	Pf00080, Pf00403	26234802	PDIP_64860	PDIP_64860	0	0	95.9	101.6	99.6	102.9	2.18	3.38	3.31	0.91	High	High	High	High	High	High	High	High	High	High	High	High	1
High	Master Protein	K9FBE7	Transcription initiation factor TFIID subunit, putative	0.905	0.937	0.993	0.928843	0.966872	0.971523	0	FALSE	11.202	7	4	9	4	746	83.2	6.84	6.88	4	Pf00400, Pf04494	26236663	PDIP_83490	PDIP_83490	0	0	94.4	97.7	104.3	103.6	9.06	9.91	9.8	9.18	High	High	High	High	High	High	High	High	High	High	High	High	1
High	Master Protein	K9F928	Transmembrane GTPase Fzo1, putative	0.858	0.853	0.854	0.738457	0.73517	0.111633	0	FALSE	22.347	7	6	9	6	925	101.9	5.58	18.12	6	Pf00350	26236512	PDIP_81960	PDIP_81960	0	0	96.2	95.8	112.2	95.8	3.98	2.76	5.06	0.99	High	High	High	High	High	High	High	High	High	High	High	High	1
High	Master Protein	K9FU01	WD repeat protein	1.1	1.07	0.926	0.81777	0.906916	0.6167	0	FALSE	23.4	21	5	9	5	296	31.8	6.35	22.95	5	Pf00400	26233513	PDIP_51960	PDIP_51960	0	0	107.4	104.5	97.7	90.4	4.04	5.97	9.84	1.48	High	High	High	High	High	High	High	High	High	High	High	High	1
High	Master Protein	K9GLJ5	2,4-dienoyl-CoA reductase	1.017	1.053	1.03	0.97305	0.913927	0.992028	0	FALSE	20.579	15	6	8	6	422	45.3	6.7	13.09	6	Pf00724	26232349	PDIP_40310	PDIP_40310	0	0	99.2	102.7	97.6	100.5	1.98	3.81	3.52	4.55	High	High	High	High	High	High	High	High	High	High	High	High	1
High	Master Protein	K9FWG5	26S proteasome non-ATPase regulatory subunit 9	0.954	0.922	1.022	0.995905	0.966872	0.998656	0	FALSE	17.199	15	3	8	3	233	25.1	8.25	21.62	3	Pf00595, Pf04495, Pf13180	26232893	PDIP_45760	PDIP_45760	0	0	97.9	94.6	102.6	104.9	3.1	1.92	2.43	2.02	High	High	High	High	High	High	High	High	High	High	High	High	1
High	Master Protein	K9GIP7	37S ribosomal protein S25, mitochondrial	1.014	1.031	1.105	0.974101	0.966872	0.72179	0	FALSE	19.056	19	5	8	5	259	29.8	8.7	21.2	5	Pf13741	26229599	PDIP_12760	PDIP_12760	0	0	97.7	99.4	96.4	106.5	1.76	12.11	5.75	11.42	High	High	High	High	High	High	High	High	High	High	High	High	1
High	Master Protein	K9G3J1	37S ribosomal protein S5	1.079	1.228	0.955	0.864064	0.274443	0.8273	0	FALSE	21.405	17	6	8	6	403	44.9	8.88	16.82	6	Pf00333, Pf03719		PDIG_25830		0	0	101.2	115.3	93.9	89.6	4.04	6.57	3.39	11.36	High	High	High	High	High	High	High	High	High	High	High	High	1
High	Master Protein	K9H137	AAA family ATPase, putative	1.016	0.987	1.15	0.984287	0.998791	0.744656	0	FALSE	25.777	11	6	8	6	751	83.7	5.73	18.64	6	Pf00004, Pf06068, Pf13191	26229798	PDIP_14750	PDIP_14750	0	0	97.9	95	96.3	110.8	7.33	2.22	4.74	0.46	High	High	Not Found	High	High	Not Found	High	High	Not Found	High	High	Not Found	1
High	Master Protein	K9GIK6	Acyl-CoA thioester hydrolase, putative	1.177	1.226	1.049	0.387209	0.235866	0.985841	0	FALSE	27.404	16	5	8	5	462	51.5	8.57	26.03	5	Pf03061	26229630	PDIP_13070	PDIP_13070	0	0	105.7	110.2	89.8	94.3	2.09	5.89	5.55	2.61	High	High	High	High	High	High	High	High	High	High	High	High	1
High	Master Protein	K9G833	Altered inheritance of mitochondria protein 31, mitochondrial	0.904	1.021	1.126	0.947387	0.971426	0.843736	0	FALSE	13.536	22	3	8	3	179	20.6	8.75	21.44	3	Pf04588		PDIG_16440		0	0	89.3	100.8	98.7	111.2	7.05	6.41	4.82	7.49	High	High	High	High	High	High	High	High	High	High	High	High	1
High	Master Protein	K9GE48	AMP deaminase	0.868	0.851	1.014	0.802356	0.744296	0.998656	0	FALSE	15.072	5	4	8	4	968	107.9	5.63	18	4	Pf00962		PDIG_49170		0	0	93	91.2	107.2	108.6	1.84	5.8	5.57	0.96	High	High	High	High	High	High	High	High	High	High	High	High	1
High	Master Protein	K9H9W0	Beta-hexosaminidase	1.158	1.432	1.458	0.596264	0.00688137	2.30662e-05	0	FALSE	21.085	6	3	8	3	589	66	6.38	22.05	3	Pf00728, Pf02838, Pf14845	26228591	PDIP_02680	PDIP_02680	0	0	91.8	113.4	79.2	115.6	3.01	4.66	8.33	7.8	High	High	High	High	High	High	High	High	High	High	High	High	1
High	Master Protein	K9FT31	Calcineurin Ca2+-binding regulatory subunit CnaB	0.925	0.915	0.974	0.959116	0.966872	0.971523	0	FALSE	20.046	24	3	8	3	196	22.1	4.83	26.31	3	Pf00036, Pf13499, Pf13833		PDIG_46040		0	0	97	95.9	104.9	102.1	5.8	2.87	2.9	5.22	High	High	High	High	High	High	High	High	High	High	High	High	1
High	Master Protein	K9FSJ5	cAMP-dependent protein kinase PKAC catalytic subunit	0.907	0.905	1.037	0.932283	0.953249	0.987511	0	FALSE	20.491	13	5	8	5	391	44.6	7.33	18.47	5	Pf00069, Pf07714, Pf14531	26237256	PDIP_89420	PDIP_89420	0	0	94.3	94.1	103.9	107.8	5.68	5.01	0.27	9.07	High	High	High	High	High	High	High	High	High	High	High	High	1
High	Master Protein	K9G2T3	CCR4-NOT core complex subunit Not4, putative	0.921	0.844	1.021	0.969893	0.737005	0.998243	0	FALSE	9.358	3	5	8	5	1503	161.6	8.82	13.47	5	Pf00076, Pf13893, Pf14259, Pf14570	26231931	PDIP_36130	PDIP_36130	0	0	97.3	89.2	105.6	107.8	2.5	10.01	7.34	3.11	High	High	High	High	High	High	High	High	High	High	High	High	1
High	Master Protein	K9GFM6	Cell cycle control protein Cwf15, putative	0.925	0.92	1.103	0.955715	0.955848	0.952965	0	FALSE	15.3	25	5	8	5	237	27	5.03	9.52	5	Pf04889		PDIG_37720		0	0	93.7	93.2	101.3	111.8	4.03	6.94	3.26	5.84	High	High	High	High	High	High	High	High	High	High	High	High	1
High	Master Protein	K9G3K5	Cell pattern formation-associated protein stuA	0.908	0.952	1.011	0.932283	0.974687	0.987511	0	FALSE	24.136	13	4	8	4	444	49.3	6.99	15.65	4	Pf04383		PDIG_25980		0	0	93.8	98.4	103.3	104.4	1.43	3.7	2.08	3.46	High	High	High	High	High	High	High	High	High	High	High	High	1
High	Master Protein	K9GK14	Cholinephosphate cytidylyltransferase	0.928	0.97	1.036	0.974101	0.998791	0.995697	0	FALSE	21.283	13	6	8	6	469	51.6	6.58	18.4	6	Pf01467	26232445	PDIP_41270	PDIP_41270	0	0	94.4	98.6	101.7	105.3	2.75	2.08	3.46	1.94	High	High	High	High	High	High	High	High	High	High	High	High	1
High	Master Protein	K9FUU5	COP9 signalosome complex subunit 6	0.967	0.921	1.089	0.99848	0.966872	0.971523	0	FALSE	17.835	12	5	8	5	423	46.5	5.97	20.78	5	Pf01398	26233386	PDIP_50690	PDIP_50690	0	0	97.2	92.6	100.6	109.5	1.28	3	3.22	3.6	High	High	High	High	High	High	High	High	High	High	High	High	1
High	Master Protein	K9FNL6	Cytochrome b mRNA-processing protein 4	0.968	1.01	0.949	0.99848	0.97492	0.845551	0	FALSE	15.899	32	4	8	4	116	13.6	8.87	17.86	4	Pf07960	26234565	PDIP_62490	PDIP_62490	0	0	98.6	102.9	101.8	96.7	5.43	8.03	1.37	10.82	High	High	High	High	High	High	High	High	High	High	High	High	1
High	Master Protein	K9FUX2	Elongation of fatty acids protein	0.951	0.965	0.864	0.995564	0.99574	0.136711	0	FALSE	14.782	13	3	8	3	336	38.4	9.57	20.74	3	Pf01151	26233431	PDIP_51140	PDIP_51140	0	0	100.7	102.1	105.8	91.4	5.34	8.81	15.67	2.51	High	High	High	High	High	High	High	High	High	High	High	High	1
High	Master Protein	K9GYI1	Elongator complex protein 1	1.04	0.984	1.016	0.965206	0.998123	0.987511	0	FALSE	12.045	3	5	8	5	1336	148.3	5.76	12.62	5	Pf04762		PDIG_01550		0	0	103	97.4	99	100.6	8.01	5.72	13.41	0.5	High	High	High	High	High	High	High	High	High	High	High	High	1
High	Master Protein	K9FQY0	Filamentation protein (Rhf1), putative	0.825	0.868	0.952	0.632638	0.815014	0.823375	0	FALSE	14.99	3	4	8	4	1154	126.7	5.59	15.63	4			PDIG_54680		0	0	90.5	95.3	109.8	104.4	1.99	3.23	1.38	6.12	High	High	High	High	High	High	High	High	High	High	High	High	1
High	Master Protein	K9FKZ7	G protein complex alpha subunit GanA	0.961	1.003	1.094	0.99848	0.986788	0.95718	0	FALSE	13.792	8	2	8	2	359	41.7	5.74	20.15	2	Pf00025, Pf00503		PDIG_64720		0	0	94.7	98.9	98.6	107.8	3.36	1.37	2.14	2.28	High	High	High	High	High	High	High	High	High	High	High	High	1
High	Master Protein	K9GG82	GFO_IDH_MocA domain-containing protein	1.031	0.968	1.118	0.965181	0.998791	0.619594	0	FALSE	18.874	13	5	8	5	382	42.2	5.63	21.95	5	Pf01408, Pf03447	26230458	PDIP_21360	PDIP_21360	0	0	100.2	94	97.2	108.6	9.37	8.01	10.07	6.57	High	High	High	High	High	High	High	High	High	High	High	High	1
High	Master Protein	K9FC23	Glycine cleavage system H protein	0.906	1.035	0.855	0.947845	0.966872	0.116777	0	FALSE	10.535	14	2	8	2	170	18.2	4.78	29.94	2	Pf01597	26235997	PDIP_76810	PDIP_76810	0	0	95.5	109	105.4	90.1	4.46	4.4	1.69	10.92	High	High	High	High	High	High	High	High	High	High	High	High	1
High	Master Protein	K9FYR1	H/ACA ribonucleoprotein complex subunit NOP10	1.164	1.065	1.035	0.570088	0.906916	0.998656	0	FALSE	8.292	35	2	8	2	65	7.5	10.14	25.51	2	Pf04135		PDIG_34050		0	0	109.2	99.9	93.8	97.1	8.26	5.5	9.15	5.49	High	High	High	High	High	High	High	High	High	High	High	High	1
High	Master Protein	K9G4D3	Intermembrane space AAA protease IAP-1	0.98	1.022	0.962	0.99848	0.971426	0.869003	0	FALSE	25.353	9	7	8	7	777	84.6	8.31	22.09	7	Pf00004, Pf01434	26231713	PDIP_33930	PDIP_33930	0	0	98.9	103.1	100.9	97.1	2.81	7.8	4.07	7.89	High	High	High	High	High	High	High	High	High	High	High	High	1
High	Master Protein	K9FQU6	Kelch repeat protein	0.97	0.961	1.095	0.99848	0.979999	0.98423	0	FALSE	15.979	22	3	8	3	239	25.9	4.94	19.39	3	Pf13415, Pf13418	26236789	PDIP_84750	PDIP_84750	0	0	96.4	95.5	99.4	108.8	5.03	5.64	6.11	3.37	High	High	High	High	High	High	High	High	High	High	High	High	1
High	Master Protein	K9FQZ9	MBOAT family protein, putative	0.861	0.81	0.931	0.702467	0.316194	0.769692	0	FALSE	16.184	7	5	8	5	574	65.2	9.51	19.97	5	Pf03062		PDIG_46510		0	0	95.6	90	111.1	103.4	11.87	11.97	5.54	17.86	High	High	High	High	High	High	High	High	High	High	High	High	1
High	Master Protein	K9GBR4	Meiotic recombination protein Ski8/Rec14, putative	1.06	0.964	1.108	0.932283	0.998123	0.787353	0	FALSE	20.116	21	6	8	6	309	32.8	5.91	19.08	6	Pf00400		PDIG_03230		0	0	102.6	93.3	96.8	107.2	1.52	5.55	3.55	1.13	High	High	High	High	High	High	High	High	High	High	High	High	1
High	Master Protein	K9GW34	Mitochondria protein Fmp29, putative	1.058	1.084	1.102	0.965061	0.9515	0.955525	0	FALSE	14.262	14	5	8	5	536	61.2	5.34	11.23	5	Pf00651	26231531	PDIP_32110	PDIP_32110	0	0	99.7	102.2	94.2	103.9	3.14	6.6	6.87	1.08	High	High	High	High	High	High	High	High	High	High	High	High	1
High	Master Protein	K9G6E9	Nudix/MutT family protein	1.001	1.005	1.022	0.99043	0.973895	0.996059	0	FALSE	12.505	13	2	8	2	158	17.6	9.1	21.82	2	Pf00293	26231823	PDIP_35050	PDIP_35050	0	0	99.4	99.8	99.3	101.5	2.05	2.28	1.26	4.07	High	High	High	High	High	High	High	High	High	High	High	High	1
High	Master Protein	K9GSB1	PaaI_thioesterase family protein, putative	0.934	1.012	1.005	0.974101	0.971426	0.992028	0	FALSE	9.988	20	4	8	4	169	18.6	9.79	16.41	4	Pf03061		PDIG_23210		0	0	94.6	102.4	101.2	101.8	2.03	1.43	1.21	0.9	High	High	High	High	High	High	High	High	High	High	High	High	1
High	Master Protein	K9FGZ7	Phosducin family protein	1.062	1.066	1.072	0.932283	0.906916	0.960366	0	FALSE	21.198	15	4	8	4	236	27.4	4.58	24.11	4	Pf02114		PDIG_66340		0	0	101.1	101.6	95.2	102.1	1.68	1.92	5.2	1.58	High	High	High	High	High	High	High	High	High	High	High	High	1
High	Master Protein	K9G435	Plasma membrane iron permease	1.114	1.171	1.121	0.797977	0.565113	0.875418	0	FALSE	16.667	17	3	8	3	304	33.1	8.98	13.41	3	Pf03239		PDIG_24510		0	0	101.2	106.3	90.8	101.8	1.46	2.43	2.61	3.76	High	High	High	High	High	High	High	High	High	High	High	High	1
High	Master Protein	Q9Y718	Polygalacturonase	1.075	1.132	0.973	0.916403	0.693288	0.910865	0	FALSE	23.272	16	5	8	1	367	37.7	7.9	26.03	5	Pf00295				0	0	102.9	108.3	95.7	93.1	0.32	2.92	3.31	0.35	High	High	Not Found	High	High	Not Found	High	High	Not Found	High	High	Not Found	1
High	Master Protein	K9G4M2	Presequence translocated-associated motor subunit PAM17, mitochondrial	0.76	0.813	0.851	0.112765	0.455212	0.0849348	0	FALSE	17.185	19	4	8	4	242	26.4	10.55	17.28	4	Pf08566	26234608	PDIP_62920	PDIP_62920	0	0	88.8	94.9	116.8	99.4	1.58	2.29	5.49	2.95	High	High	High	High	High	High	High	High	High	High	High	High	1
High	Master Protein	K9FSJ4	Probable vacuolar protein sorting-associated protein 16 homolog	0.89	0.928	0.98	0.873902	0.966872	0.985841	0	FALSE	16.742	8	7	8	7	828	93.1	5.59	12.98	7	Pf04840, Pf04841	26236489	PDIP_81730	PDIP_81730	0	0	93.7	97.8	105.3	103.2	0.33	6.58	4.99	0.84	High	Not Found	High	High	Not Found	High	High	Not Found	High	High	Not Found	High	1
[truncated: 417 more rows]
